# Supplementary material for: The Individual Variations in Sperm Quality of High-Fertility Boars Impact the Offspring Production and Early Physiological Functions
Source: Vet Sci. 2025 Jun 13;12(6):582. doi: 10.3390/vetsci12060582 (PMC12197536; doi:10.3390/vetsci12060582)
Supplement: Supplementary file 1 [file vetsci-12-00582-s001.zip]

Archive with 7 entries (7 files):
- SupplMaterial Table S10 correlations litter-blood.xlsx
- SupplMaterial Table S5 correlations sperm.xlsx
- SupplMaterial Table S6 correlations litter.xlsx
- SupplMaterial Table S7 correlations blood.xlsx
- SupplMaterial Table S8 correlations sperm-litter.xlsx
- SupplMaterial Table S9 correlations sperm-blood.xlsx
- SupplMaterial Tables S1-S4 and S11-S18.pdf
