# Supplementary material for: The Individual Variations in Sperm Quality of High-Fertility Boars Impact the Offspring Production and Early Physiological Functions
Source: Vet Sci. 2025 Jun 13;12(6):582. doi: 10.3390/vetsci12060582 (PMC12197536; doi:10.3390/vetsci12060582)
Supplement: Supplementary file 1 [file vetsci-12-00582-s001.zip › SupplMaterial Table S10 correlations litter-blood.xlsx]

## Sheet: correlations
	Gestation Length	Parity	Born Alive	Alive 24 h	Stillborn	Mummified	Dead 24 h	Males	Females	Sex Ratio (females/males)	Males Born Alive	Females Born Alive	Males Alive 24 h	Females Alive 24 h	Piglet Weight 24 h	Litter Weight 24 h	Total Born
Hemolysis	-0.110484	-0.0474049	0.183814	0.248535	0.00634312	-0.0777536	-0.0858705	0.116628	0.197844	0.0833167	0.111637	0.187089	0.0916824	0.279135	-0.203084	0.0308218	0.230563
Total Protein	0.101028	0.17196	-0.121944	-0.115383	-0.0430195	0.0297055	-0.0710372	-0.105112	-0.0831599	-0.0456656	-0.104486	-0.0915344	-0.0614775	-0.109713	0.083495	-0.0626309	-0.129576
Albumin	0.0753159	0.0222711	-0.0623263	-0.041412	-0.065689	-0.0168319	-0.0817217	-0.0714977	-0.0043564	-0.0602085	-0.0806291	-0.0176266	-0.0697317	0.0107157	-0.0524687	-0.190534	-0.0800432
Globulins	0.0714024	0.189487	-0.104522	-0.110164	-0.00883763	0.0459995	-0.0317537	-0.0786913	-0.0957509	-0.0158006	-0.0720914	-0.0971616	-0.0281171	-0.136886	0.132372	0.047055	-0.1022
Creatinine	-0.046791	0.0252149	0.0318215	-0.00539105	0.00595496	-0.119376	0.110344	0.0176094	0.037571	0.03337	0.0280911	0.0230021	0.0203938	-0.0295764	0.0581283	0.0691324	-0.0346511
Urea	0.0677065	0.208903	0.0600302	0.0735748	0.103476	0.0636649	-0.00840956	0.0554435	0.0766966	0.0372503	0.0626879	0.0330099	0.088693	0.017949	0.0478041	0.211744	0.144491
Glucose	0.224651	-0.21094	0.0482211	0.0379187	-0.00405733	-0.0693007	0.0480241	0.0256818	0.0893065	0.0223123	0.0234673	0.0553121	0.00713644	0.0497874	0.0221771	-0.0451091	0.0170001
Cholesterol	-0.0986112	-0.110626	-0.23229	-0.220438	0.0919452	0.122098	-0.133649	-0.287476	-0.0882502	0.179407	-0.273775	-0.0943194	-0.268569	-0.0507978	0.0069646	-0.170043	-0.139445
Triglycerides	0.102737	0.182778	-0.0542928	-0.0628183	-0.0493233	0.047589	-0.00202609	-0.0565531	-0.0356422	0.0345281	-0.0924581	0.00844339	-0.120889	0.0321361	-0.0756255	-0.12677	-0.0754765
Amylase	-0.158183	-0.158113	-0.347688	-0.358807	0.0134463	0.278251	-0.125412	-0.348703	-0.262411	0.0774749	-0.301882	-0.256729	-0.301013	-0.225748	0.0195324	-0.351874	-0.276134
Lipase	0.0419074	0.0562608	0.0388237	-0.0464137	-0.0222523	0.122288	0.237645	0.00372975	-0.00801821	-0.0160412	0.0518058	0.00928639	0.0104095	-0.0810604	-0.171434	-0.0719412	-0.024785
Creatinine Kinase (CK)	-0.0829273	-0.0618972	0.0756236	0.118114	0.144553	0.0294746	-0.0763528	0.146122	0.0580294	-0.0662783	0.149085	-0.0335027	0.141491	0.0297539	-0.125046	0.0382138	0.201054
Alkaline Phosphatase (ALP)	0.0850616	-0.142147	0.0401375	0.00382145	0.0105968	0.0534541	0.111713	0.00344113	0.0637026	0.0467803	0.0223019	0.043075	-0.0606587	0.0695191	-0.244608	-0.2306	0.0238078
γ-Glutamyl Transferase (GGT)	-0.0257491	0.032958	-0.302872	-0.310366	0.162989	0.407265	-0.114913	-0.286491	-0.217858	0.0997984	-0.289386	-0.195347	-0.25636	-0.19949	0.076028	-0.0848413	-0.115132
Aspartate Aminotransferase (AST)	0.017633	-0.218252	0.0930641	0.11849	0.131874	0.109554	-0.0244872	0.143151	0.073016	-0.059098	0.140563	0.00471894	0.098711	0.0752778	-0.175279	0.00336667	0.216552
Alanine Aminotransferase (ALT)	-0.138034	-0.078661	0.0703057	0.105392	0.0149657	-0.0982891	-0.0595614	0.0979435	0.0230433	-0.0420395	0.119559	-0.0107536	0.0851791	0.0697104	-0.0749942	-0.00342308	0.0864398
Bilirubin	0.151314	0.174243	0.0850061	-0.0247904	-0.0300908	0.0995526	0.321634	-0.102392	0.181699	0.269867	-0.0605805	0.206688	-0.131779	0.101032	0.0427707	0.143191	-0.0134095
Calcium	0.0677435	0.0130471	0.10087	0.0792103	-0.234021	-0.234101	0.100741	0.0206909	0.0245866	-0.0226261	0.0992864	0.0619465	0.0447432	0.0726496	0.0630309	-0.10434	-0.105787
Potassium	0.00799787	0.0458146	-0.0531869	-0.0351568	0.0951365	0.119578	-0.0702106	-0.0533088	0.0408007	0.056176	-0.071772	-0.0118653	-0.0190457	-0.0330994	0.0536989	0.0392623	0.0466683
Sodium	0.0075152	0.0338516	-0.142181	-0.129135	0.138768	0.117307	-0.0967801	-0.1931	0.0495786	0.215983	-0.259941	0.0411886	-0.217662	0.0336433	0.0179281	-0.0382289	-0.025204
Chlorine	0.0391854	0.00528727	-0.0989373	-0.0885622	0.121815	0.131037	-0.0707	-0.163781	0.0757221	0.211573	-0.220669	0.0712713	-0.180849	0.0562547	0.0380774	0.00534606	0.0102592
Hematocrit	-0.353941	-0.017182	0.112778	0.150992	0.00623637	-0.138407	-0.0488171	0.0639556	0.105747	0.0792324	0.0785149	0.104057	0.123242	0.0986025	-0.101642	0.0954244	0.1166
Erythrocytes Concentration	-0.15734	0.0191729	-0.0498719	0.0101402	0.0345043	-0.0562086	-0.177309	-0.110889	0.0309166	0.171292	-0.125451	0.0511514	-0.0609926	0.0794164	0.143745	0.170271	0.0128097
Hemoglobin Concentration	-0.361845	0.025543	0.138928	0.18955	-0.0842477	-0.183277	-0.0693113	0.0791686	0.0842663	0.0602997	0.11104	0.112848	0.146086	0.132849	-0.0990808	0.0631081	0.0959943
Mean Corpuscular Volume (MCV)	-0.370044	-0.0519509	0.233751	0.220737	-0.040279	-0.144621	0.137301	0.223396	0.125479	-0.0728178	0.267191	0.103807	0.255819	0.064648	-0.338545	-0.0675327	0.16046
Mean Corpuscular Hemoglobin (MCH)	-0.360193	0.00965842	0.244802	0.255362	-0.160759	-0.199236	0.081237	0.21785	0.0825273	-0.0833227	0.279461	0.109103	0.261604	0.110879	-0.288208	-0.0883798	0.117711
Cell Hemoglobin Concentration Mean (CHCM)	-0.156319	0.129169	0.122268	0.175981	-0.308895	-0.20235	-0.0846912	0.0805857	-0.0531175	-0.0569678	0.142543	0.0513172	0.125143	0.134358	-0.0247617	-0.0851602	-0.0393541
Mean Corpuscular Hemoglobin Concentration (MCHC)	-0.190114	0.076144	0.148458	0.206226	-0.246495	-0.161614	-0.083565	0.150869	-0.0771361	-0.127469	0.211979	0.0206484	0.206976	0.0940548	0.0193413	0.0206986	0.0343029
Erithrocyte Distribution Width (RDW)	0.398506	0.0101098	-0.22064	-0.254797	0.147592	0.243479	-0.00950018	-0.206651	-0.0326547	0.0850625	-0.278657	-0.0696573	-0.285475	-0.0849408	0.105128	-0.0696293	-0.111991
Cell Hemoglobin Content (CHC)	-0.381526	-0.00265371	0.258715	0.27315	-0.14228	-0.185764	0.0773834	0.253715	0.0682377	-0.121206	0.315953	0.0932323	0.301562	0.0957621	-0.273254	-0.0507838	0.148731
Cell Hemoglobin Distribution Width (CHDW)	0.275888	-0.012459	-0.167703	-0.186048	0.0785466	0.245654	-0.0269168	-0.152679	-0.0332073	0.0393517	-0.203727	-0.0615897	-0.217491	-0.0525199	-0.0254271	-0.178654	-0.0785483
Hemoglobin Distribution Width (HDW)	0.321585	-0.0209831	-0.256634	-0.217111	-0.0552836	0.119253	-0.216002	-0.210338	-0.20318	-0.0280951	-0.233285	-0.178293	-0.226537	-0.089942	0.25653	-0.139345	-0.213321
Leukocytes Concentration	-0.0592201	-0.00555027	-0.102469	-0.121525	-0.0252727	0.0150025	0.00384612	0.00387811	-0.244135	-0.167345	0.0201405	-0.192511	-0.00293824	-0.180511	0.0861603	-0.0331297	-0.130485
Neutrophyls Concentration	-0.123844	0.080329	0.0263872	-0.00960006	-0.00103164	-0.0610566	0.104766	0.0426773	-0.0289653	-0.100634	0.078425	-0.039968	0.0407424	-0.0573195	0.0515793	0.0749938	-0.026677
Neutrophyls%	-0.125097	0.0480767	-0.0540511	-0.0780427	0.02046	-0.0288456	0.0380773	0.0501003	-0.172657	-0.189871	0.0632134	-0.157867	0.0350247	-0.154713	0.0537969	0.0100566	-0.0751799
Lymphocytes Concentration	0.169918	-0.0544585	-0.0404102	0.00514327	0.013495	0.0579335	-0.135723	-0.0312507	0.0172641	0.0740134	-0.0818475	0.0202395	-0.0422321	0.0521517	-0.04403	-0.0753388	0.0278472
Lymphocytes%	0.0750287	-0.044741	-0.122243	-0.119819	-0.0678207	0.0502954	-0.0604708	-0.0445287	-0.229338	-0.0803043	-0.0433048	-0.157554	-0.0489886	-0.12954	0.0973172	-0.0671518	-0.141303
Monocytes Concentration	-0.207142	-0.173718	0.0733495	0.00849168	-0.0630108	0.0199005	0.200251	0.0308357	-0.0299339	-0.0331063	0.0937152	0.0220014	0.0682744	-0.0589199	-0.0238435	0.0254654	-0.0188314
Monocytes%	-0.194009	-0.149104	-0.0377197	-0.0923853	-0.0368206	0.0627288	0.124644	0.00326475	-0.191214	-0.138137	0.0649528	-0.132486	0.0431249	-0.184894	0.0229695	-0.0263843	-0.0944269
Eosinophils Concentration	-0.1334	0.0675988	0.169017	0.163151	-0.0407404	-0.102478	0.0901147	0.0716208	0.159556	0.0929386	0.0918537	0.183592	0.0995207	0.1419	-0.0732365	0.168392	0.114101
Eosinophils%	-0.139763	0.0598867	0.110762	0.100245	-0.0142075	-0.0977864	0.0763102	0.101523	0.0320246	-0.0228207	0.114332	0.0623347	0.109889	0.0359667	-0.0695358	0.110891	0.0662884
Basophils Concentration	-0.0726635	0.116756	-0.118222	-0.0622364	-0.0532339	-0.0144875	-0.197203	-0.106911	-0.105296	9.33911e-05	-0.0764257	-0.115375	-0.0384473	-0.053622	0.0768272	-0.122762	-0.0937505
Basophils%	-0.0553252	-0.0104743	-0.137648	-0.113248	-0.038795	0.0411811	-0.124132	-0.0208629	-0.256768	-0.173569	0.0199082	-0.250949	0.0250964	-0.197468	0.0591492	-0.133701	-0.122139
Platelets Concentration	-0.018367	0.19697	0.0353	-0.0491306	0.0492549	0.0486755	0.233996	-0.0348809	0.12115	0.128063	-0.0321325	0.0933005	-0.0903701	0.0207434	-0.0716687	-0.0159717	-0.0103305
Mean Platelet Volume (MPV)	0.218582	-0.131203	-0.183554	-0.197423	0.18493	0.0891836	-0.0455223	-0.0637698	-0.0788313	-0.0942562	-0.110232	-0.18816	-0.106742	-0.18609	0.0895247	-0.0921626	-0.077098
Plateletcrit	0.113973	0.159945	-0.0511775	-0.122761	0.151	0.0926948	0.162427	-0.061631	0.0888279	0.0842507	-0.0804786	0.000811148	-0.120907	-0.0584043	0.0139932	-0.000497593	-0.019155
Platelet Distribution Width (PDW)	-0.157616	0.0649479	0.000707956	0.0613691	0.103235	-0.067215	-0.15656	-0.0162774	0.10081	0.0839726	-0.0354906	0.0391891	0.0328198	0.0582256	0.0134285	0.0480405	0.096696
Mean Platelet Component (MPC)	0.0436839	-0.101889	0.0441163	0.0308063	0.160692	-0.154252	0.0539819	0.18306	0.0445229	-0.174552	0.126674	-0.0620626	0.104593	-0.063374	-0.102063	-0.0143307	0.0723933
Platelet Component Distribution Width (PCDW)	-0.00856616	-0.214538	-0.0393467	0.000891903	0.247314	-0.0211291	-0.121507	0.122285	-0.0234613	-0.119409	0.0539546	-0.123421	0.0916082	-0.0949229	0.000568961	0.0623105	0.123551
Mean Platelet Mass (MPM)	0.0498118	-0.107294	0.0309234	-0.00202696	0.0337203	-0.102886	0.0989236	0.145697	-0.0595401	-0.211848	0.138141	-0.0963523	0.107596	-0.116134	-0.0686716	-0.0407358	-0.0124065
Platelet Mass Distribution Width (PMDW)	0.217721	-0.234066	-0.00467084	0.010512	0.179867	-0.0285322	-0.041335	0.157382	-0.0202427	-0.19361	0.100873	-0.115821	0.0951814	-0.0841441	-0.0254702	0.0191444	0.096144
Large Platelets Concentration	0.202256	0.133573	-0.0864746	-0.135738	0.204807	0.107824	0.089055	-0.0550225	0.0687515	0.0448709	-0.0862763	-0.0518638	-0.109802	-0.0896806	0.0672069	0.0289265	-8.87934e-05
Reticulocytes Concentration	0.0418716	-0.208443	0.181791	0.133655	0.0601733	0.0165518	0.205091	0.298342	0.0295979	-0.235199	0.315566	-0.0346794	0.265304	-0.0768815	-0.176595	-0.000826248	0.169276
Reticulocytes%	-0.00580778	-0.254678	0.19385	0.158895	0.0727862	-0.00296191	0.176349	0.314415	0.0368117	-0.230334	0.33151	-0.0316382	0.29697	-0.0720271	-0.168459	0.0335134	0.195755
Reticulocyte Hemoglobin Content (CHr)	-0.341538	-0.0184075	0.289293	0.271956	-0.113783	-0.181321	0.173109	0.323191	0.0537757	-0.168566	0.380155	0.0754877	0.353047	0.0398529	-0.238825	0.0424164	0.163535
Reticulocyte Mean Corpuscular Volume (MCVr)	-0.346678	0.00192363	0.315177	0.283693	-0.0481878	-0.171838	0.221172	0.327141	0.138408	-0.113699	0.369401	0.130186	0.335179	0.0763619	-0.3027	0.0611953	0.211885

## Sheet: P values
	Gestation Length	Parity	Born Alive	Alive 24 h	Stillborn	Mummified	Dead 24 h	Males	Females	Sex Ratio (females/males)	Males Born Alive	Females Born Alive	Males Alive 24 h	Females Alive 24 h	Piglet Weight 24 h	Litter Weight 24 h	Total Born
Hemolysis	0.840906	0.923649	0.543244	0.306151	0.990762	0.891738	0.891074	0.832526	0.484444	0.891074	0.840906	0.534193	0.866526	0.220047	0.467425	0.944053	0.37653
Total Protein	0.859717	0.590527	0.819464	0.837109	0.933811	0.945294	0.894507	0.859717	0.891074	0.929616	0.859717	0.866526	0.904504	0.840906	0.891074	0.904504	0.803028
Albumin	0.891738	0.957099	0.904504	0.93489	0.904504	0.961784	0.891738	0.894249	0.992266	0.904504	0.891738	0.960181	0.896285	0.980021	0.918844	0.520679	0.891738
Globulins	0.894249	0.520679	0.859717	0.840906	0.982152	0.928304	0.942842	0.891738	0.865679	0.964992	0.894249	0.865367	0.949237	0.768689	0.796096	0.925911	0.859717
Creatinine	0.925911	0.954397	0.942842	0.991308	0.991308	0.823643	0.840906	0.960181	0.935418	0.941389	0.949237	0.957099	0.957887	0.945294	0.908306	0.897009	0.941389
Urea	0.897077	0.445692	0.904504	0.894249	0.859717	0.904504	0.982152	0.915044	0.891738	0.938201	0.904504	0.941389	0.877681	0.960181	0.923649	0.436334	0.747945
Glucose	0.404068	0.436334	0.923413	0.935387	0.992266	0.896285	0.923413	0.954397	0.877681	0.957099	0.957099	0.915044	0.987318	0.922267	0.957099	0.929616	0.961587
Cholesterol	0.859964	0.840906	0.36585	0.417336	0.866526	0.819464	0.790759	0.200763	0.879154	0.564975	0.23282	0.866526	0.245962	0.921227	0.987839	0.60001	0.766399
Triglycerides	0.859717	0.543244	0.915044	0.904504	0.922755	0.923649	0.995642	0.914392	0.941389	0.941389	0.866526	0.982152	0.819464	0.942842	0.891738	0.819464	0.891738
Amylase	0.657707	0.657707	0.0840439	0.0840439	0.972082	0.220047	0.819464	0.0840439	0.271631	0.891738	0.1598	0.274074	0.1598	0.398309	0.958038	0.0840439	0.225076
Lipase	0.93489	0.914392	0.93489	0.925911	0.957099	0.819464	0.356522	0.992266	0.983065	0.964783	0.918844	0.980997	0.980021	0.891738	0.60001	0.894249	0.954397
Creatinine Kinase (CK)	0.891074	0.904504	0.891738	0.82707	0.747945	0.945294	0.891738	0.740939	0.908169	0.904504	0.720341	0.941389	0.75633	0.945294	0.819464	0.935387	0.471646
Alkaline Phosphatase (ALP)	0.891074	0.755077	0.93489	0.992266	0.980021	0.915044	0.840906	0.992266	0.904504	0.925911	0.957099	0.933811	0.904504	0.896285	0.318631	0.378356	0.957099
γ-Glutamyl Transferase (GGT)	0.954397	0.941389	0.1598	0.146064	0.638993	0.0840439	0.837653	0.200763	0.417336	0.859964	0.200113	0.493754	0.274074	0.479088	0.891738	0.891074	0.837522
Aspartate Aminotransferase (AST)	0.960181	0.417336	0.866526	0.82707	0.796096	0.840906	0.954397	0.755077	0.894249	0.906393	0.762292	0.992266	0.859964	0.891738	0.586676	0.992266	0.418687
Alanine Aminotransferase (ALT)	0.766399	0.891738	0.896285	0.859717	0.968457	0.859964	0.904504	0.861442	0.957099	0.93489	0.823643	0.980021	0.891074	0.896285	0.891906	0.992266	0.891074
Bilirubin	0.705345	0.586676	0.891074	0.954397	0.945294	0.859964	0.125479	0.859717	0.548129	0.245962	0.904504	0.449234	0.796096	0.859717	0.93489	0.755077	0.972082
Calcium	0.897077	0.973258	0.859717	0.891738	0.361524	0.361524	0.859717	0.957887	0.954397	0.957099	0.859964	0.904504	0.929616	0.894249	0.904504	0.859717	0.859717
Potassium	0.983065	0.928636	0.915044	0.941389	0.866526	0.823643	0.896285	0.915044	0.93489	0.915044	0.894249	0.977874	0.958038	0.941389	0.915044	0.93489	0.925911
Sodium	0.98558	0.941389	0.755077	0.803028	0.766399	0.83163	0.865367	0.506152	0.922755	0.425992	0.274074	0.93489	0.417336	0.941389	0.960181	0.935387	0.954397
Chlorine	0.93489	0.991308	0.859964	0.877681	0.819464	0.796736	0.896279	0.638987	0.891738	0.436334	0.417336	0.894249	0.55069	0.914392	0.935387	0.991308	0.980021
Hematocrit	0.0840439	0.961283	0.840906	0.705345	0.990762	0.766399	0.922896	0.904504	0.859717	0.891738	0.891738	0.859717	0.819464	0.859964	0.859717	0.866526	0.832526
Erythrocytes Concentration	0.657707	0.958038	0.922267	0.980021	0.941389	0.914392	0.569121	0.840906	0.943781	0.60001	0.819464	0.919354	0.904504	0.891738	0.755077	0.60001	0.973973
Hemoglobin Concentration	0.0840439	0.954397	0.766399	0.520679	0.891074	0.543244	0.896285	0.891738	0.891074	0.904504	0.840906	0.840906	0.740939	0.791739	0.859964	0.904504	0.865679
Mean Corpuscular Volume (MCV)	0.0840439	0.918844	0.361524	0.417336	0.93489	0.747945	0.766767	0.411358	0.819464	0.894249	0.248384	0.859717	0.274074	0.904504	0.10324	0.898758	0.652275
Mean Corpuscular Hemoglobin (MCH)	0.0840439	0.980476	0.317936	0.274074	0.652275	0.479088	0.891738	0.417336	0.891738	0.891074	0.220047	0.843819	0.272639	0.840906	0.200763	0.881784	0.829338
Cell Hemoglobin Concentration Mean (CHCM)	0.663375	0.803028	0.819464	0.577001	0.147482	0.466897	0.891074	0.891738	0.915044	0.914392	0.755077	0.919354	0.819464	0.790644	0.954397	0.891074	0.93489
Mean Corpuscular Hemoglobin Concentration (MCHC)	0.520679	0.891738	0.721704	0.449764	0.313248	0.648366	0.891074	0.705345	0.891738	0.819464	0.436334	0.957887	0.449234	0.866526	0.958038	0.957887	0.941389
Erithrocyte Distribution Width (RDW)	0.0840439	0.980021	0.417336	0.274074	0.728982	0.318631	0.980476	0.449234	0.941565	0.891074	0.220047	0.896285	0.201634	0.891074	0.859717	0.896285	0.840906
Cell Hemoglobin Content (CHC)	0.0840439	0.993528	0.274074	0.23282	0.755077	0.538034	0.891738	0.276826	0.897009	0.822046	0.133768	0.866526	0.1598	0.865679	0.233421	0.922267	0.72151
Cell Hemoglobin Distribution Width (CHDW)	0.225076	0.974852	0.605867	0.538034	0.891738	0.315526	0.954397	0.696252	0.941389	0.93489	0.463127	0.904504	0.417336	0.918844	0.954397	0.569121	0.891738
Hemoglobin Distribution Width (HDW)	0.125479	0.957887	0.274074	0.417336	0.915044	0.823643	0.419978	0.436334	0.464902	0.949237	0.361524	0.564975	0.395386	0.877681	0.274074	0.766399	0.433553
Leukocytes Concentration	0.906092	0.991308	0.859717	0.819464	0.954397	0.968457	0.992266	0.992266	0.318631	0.614217	0.957887	0.506259	0.992521	0.551093	0.891074	0.941389	0.800619
Neutrophyls Concentration	0.819464	0.891738	0.954397	0.980476	0.998558	0.904504	0.859717	0.93489	0.947749	0.859964	0.891738	0.93489	0.93489	0.911091	0.919354	0.891906	0.954397
Neutrophyls%	0.819464	0.923413	0.915044	0.891738	0.957887	0.947749	0.935387	0.922267	0.589481	0.524113	0.904504	0.657707	0.941389	0.678712	0.915044	0.980021	0.891738
Lymphocytes Concentration	0.60001	0.915044	0.93489	0.991308	0.972082	0.908169	0.776967	0.943781	0.961283	0.894249	0.891738	0.957887	0.93489	0.918844	0.93315	0.891738	0.949237
Lymphocytes%	0.891738	0.929616	0.819464	0.823643	0.897077	0.922267	0.904504	0.929616	0.378356	0.891738	0.933811	0.657707	0.922755	0.803028	0.865367	0.899383	0.75633
Monocytes Concentration	0.449234	0.588218	0.894249	0.982152	0.904504	0.957887	0.476022	0.943781	0.945294	0.941389	0.866526	0.957099	0.897009	0.906393	0.957099	0.954397	0.958438
Monocytes%	0.501983	0.720341	0.935387	0.866526	0.938201	0.904504	0.819464	0.992266	0.515181	0.766767	0.904504	0.793301	0.933811	0.540532	0.957099	0.954397	0.866526
Eosinophils Concentration	0.790759	0.897077	0.60001	0.638993	0.93489	0.859717	0.877681	0.894249	0.656457	0.866526	0.866526	0.543244	0.859964	0.755077	0.894249	0.605867	0.840906
Eosinophils%	0.766399	0.904504	0.840906	0.859964	0.970976	0.861442	0.891738	0.859717	0.942842	0.957099	0.840906	0.904504	0.840906	0.941389	0.896285	0.840906	0.90222
Basophils Concentration	0.894249	0.832526	0.82707	0.904504	0.915044	0.970976	0.484444	0.859665	0.859717	0.999364	0.891738	0.837109	0.935387	0.915044	0.891738	0.819464	0.866526
Basophils%	0.915044	0.980021	0.766767	0.840906	0.93489	0.93489	0.819464	0.957887	0.274074	0.589481	0.957887	0.292453	0.954397	0.484444	0.906393	0.791739	0.819464
Platelets Concentration	0.959836	0.484444	0.941389	0.922755	0.922755	0.922896	0.361524	0.941389	0.819464	0.819464	0.942842	0.866526	0.877253	0.957887	0.894249	0.964783	0.980021
Mean Platelet Volume (MPV)	0.417336	0.796736	0.543244	0.484444	0.540532	0.877681	0.929616	0.904504	0.891738	0.866526	0.840906	0.526449	0.859665	0.538034	0.877681	0.866526	0.891738
Plateletcrit	0.840906	0.655073	0.919354	0.819464	0.705345	0.866526	0.642259	0.904504	0.877681	0.891074	0.891738	0.998558	0.819464	0.908038	0.972082	0.998558	0.958038
Platelet Distribution Width (PDW)	0.657707	0.904504	0.998558	0.904504	0.859717	0.898758	0.663375	0.963862	0.859717	0.891074	0.941389	0.93489	0.941389	0.908169	0.972082	0.923649	0.865367
Mean Platelet Component (MPC)	0.93315	0.859717	0.931927	0.943781	0.652275	0.681035	0.915044	0.543244	0.929616	0.588218	0.819464	0.904504	0.859717	0.904504	0.859717	0.970976	0.894249
Platelet Component Distribution Width (PCDW)	0.982152	0.425992	0.93489	0.998558	0.311191	0.957887	0.819464	0.819464	0.957099	0.82707	0.915044	0.819464	0.866526	0.866526	0.998558	0.904504	0.819464
Mean Platelet Mass (MPM)	0.922267	0.857858	0.943781	0.995642	0.941389	0.859717	0.859964	0.742556	0.904504	0.436334	0.766399	0.865679	0.856669	0.835557	0.897009	0.93489	0.974852
Platelet Mass Distribution Width (PMDW)	0.417336	0.361524	0.992266	0.980021	0.554686	0.94833	0.93489	0.657707	0.957887	0.506259	0.859717	0.83678	0.866526	0.891074	0.954397	0.958038	0.865679
Large Platelets Concentration	0.466897	0.790759	0.891074	0.776967	0.456273	0.856332	0.877681	0.915044	0.897009	0.929616	0.891074	0.918844	0.840906	0.877681	0.899383	0.947749	0.999364
Reticulocytes Concentration	0.93489	0.446446	0.548129	0.790759	0.904504	0.962846	0.456273	0.167376	0.945294	0.361524	0.133768	0.941389	0.256393	0.891738	0.578881	0.998558	0.60001
Reticulocytes%	0.991308	0.274074	0.501983	0.657707	0.894249	0.992521	0.576203	0.133768	0.938201	0.378356	0.110362	0.942842	0.16938	0.894249	0.605867	0.941389	0.493059
Reticulocyte Hemoglobin Content (CHr)	0.0938819	0.959836	0.200113	0.233421	0.840906	0.548911	0.58913	0.125479	0.915044	0.605867	0.0840439	0.891738	0.0840439	0.93489	0.356522	0.93489	0.638987
Reticulocyte Mean Corpuscular Volume (MCVr)	0.0840439	0.995642	0.133768	0.206998	0.923413	0.590527	0.417336	0.120829	0.766399	0.840906	0.0840439	0.801447	0.10324	0.891738	0.1598	0.904504	0.436334

## Sheet: observations
	Gestation Length	Parity	Born Alive	Alive 24 h	Stillborn	Mummified	Dead 24 h	Males	Females	Sex Ratio (females/males)	Males Born Alive	Females Born Alive	Males Alive 24 h	Females Alive 24 h	Piglet Weight 24 h	Litter Weight 24 h	Total Born
Hemolysis	83	83	83	83	83	83	83	83	83	82	83	83	83	83	82	82	83
Total Protein	83	83	83	83	83	83	83	83	83	82	83	83	83	83	82	82	83
Albumin	83	83	83	83	83	83	83	83	83	82	83	83	83	83	82	82	83
Globulins	83	83	83	83	83	83	83	83	83	82	83	83	83	83	82	82	83
Creatinine	83	83	83	83	83	83	83	83	83	82	83	83	83	83	82	82	83
Urea	83	83	83	83	83	83	83	83	83	82	83	83	83	83	82	82	83
Glucose	83	83	83	83	83	83	83	83	83	82	83	83	83	83	82	82	83
Cholesterol	83	83	83	83	83	83	83	83	83	82	83	83	83	83	82	82	83
Triglycerides	83	83	83	83	83	83	83	83	83	82	83	83	83	83	82	82	83
Amylase	83	83	83	83	83	83	83	83	83	82	83	83	83	83	82	82	83
Lipase	83	83	83	83	83	83	83	83	83	82	83	83	83	83	82	82	83
Creatinine Kinase (CK)	83	83	83	83	83	83	83	83	83	82	83	83	83	83	82	82	83
Alkaline Phosphatase (ALP)	83	83	83	83	83	83	83	83	83	82	83	83	83	83	82	82	83
γ-Glutamyl Transferase (GGT)	83	83	83	83	83	83	83	83	83	82	83	83	83	83	82	82	83
Aspartate Aminotransferase (AST)	83	83	83	83	83	83	83	83	83	82	83	83	83	83	82	82	83
Alanine Aminotransferase (ALT)	83	83	83	83	83	83	83	83	83	82	83	83	83	83	82	82	83
Bilirubin	83	83	83	83	83	83	83	83	83	82	83	83	83	83	82	82	83
Calcium	83	83	83	83	83	83	83	83	83	82	83	83	83	83	82	82	83
Potassium	83	83	83	83	83	83	83	83	83	82	83	83	83	83	82	82	83
Sodium	83	83	83	83	83	83	83	83	83	82	83	83	83	83	82	82	83
Chlorine	83	83	83	83	83	83	83	83	83	82	83	83	83	83	82	82	83
Hematocrit	83	83	83	83	83	83	83	83	83	82	83	83	83	83	82	82	83
Erythrocytes Concentration	83	83	83	83	83	83	83	83	83	82	83	83	83	83	82	82	83
Hemoglobin Concentration	83	83	83	83	83	83	83	83	83	82	83	83	83	83	82	82	83
Mean Corpuscular Volume (MCV)	83	83	83	83	83	83	83	83	83	82	83	83	83	83	82	82	83
Mean Corpuscular Hemoglobin (MCH)	83	83	83	83	83	83	83	83	83	82	83	83	83	83	82	82	83
Cell Hemoglobin Concentration Mean (CHCM)	83	83	83	83	83	83	83	83	83	82	83	83	83	83	82	82	83
Mean Corpuscular Hemoglobin Concentration (MCHC)	83	83	83	83	83	83	83	83	83	82	83	83	83	83	82	82	83
Erithrocyte Distribution Width (RDW)	83	83	83	83	83	83	83	83	83	82	83	83	83	83	82	82	83
Cell Hemoglobin Content (CHC)	83	83	83	83	83	83	83	83	83	82	83	83	83	83	82	82	83
Cell Hemoglobin Distribution Width (CHDW)	83	83	83	83	83	83	83	83	83	82	83	83	83	83	82	82	83
Hemoglobin Distribution Width (HDW)	83	83	83	83	83	83	83	83	83	82	83	83	83	83	82	82	83
Leukocytes Concentration	83	83	83	83	83	83	83	83	83	82	83	83	83	83	82	82	83
Neutrophyls Concentration	83	83	83	83	83	83	83	83	83	82	83	83	83	83	82	82	83
Neutrophyls%	83	83	83	83	83	83	83	83	83	82	83	83	83	83	82	82	83
Lymphocytes Concentration	83	83	83	83	83	83	83	83	83	82	83	83	83	83	82	82	83
Lymphocytes%	83	83	83	83	83	83	83	83	83	82	83	83	83	83	82	82	83
Monocytes Concentration	83	83	83	83	83	83	83	83	83	82	83	83	83	83	82	82	83
Monocytes%	83	83	83	83	83	83	83	83	83	82	83	83	83	83	82	82	83
Eosinophils Concentration	83	83	83	83	83	83	83	83	83	82	83	83	83	83	82	82	83
Eosinophils%	83	83	83	83	83	83	83	83	83	82	83	83	83	83	82	82	83
Basophils Concentration	83	83	83	83	83	83	83	83	83	82	83	83	83	83	82	82	83
Basophils%	83	83	83	83	83	83	83	83	83	82	83	83	83	83	82	82	83
Platelets Concentration	83	83	83	83	83	83	83	83	83	82	83	83	83	83	82	82	83
Mean Platelet Volume (MPV)	83	83	83	83	83	83	83	83	83	82	83	83	83	83	82	82	83
Plateletcrit	83	83	83	83	83	83	83	83	83	82	83	83	83	83	82	82	83
Platelet Distribution Width (PDW)	83	83	83	83	83	83	83	83	83	82	83	83	83	83	82	82	83
Mean Platelet Component (MPC)	83	83	83	83	83	83	83	83	83	82	83	83	83	83	82	82	83
Platelet Component Distribution Width (PCDW)	83	83	83	83	83	83	83	83	83	82	83	83	83	83	82	82	83
Mean Platelet Mass (MPM)	83	83	83	83	83	83	83	83	83	82	83	83	83	83	82	82	83
Platelet Mass Distribution Width (PMDW)	83	83	83	83	83	83	83	83	83	82	83	83	83	83	82	82	83
Large Platelets Concentration	83	83	83	83	83	83	83	83	83	82	83	83	83	83	82	82	83
Reticulocytes Concentration	83	83	83	83	83	83	83	83	83	82	83	83	83	83	82	82	83
Reticulocytes%	83	83	83	83	83	83	83	83	83	82	83	83	83	83	82	82	83
Reticulocyte Hemoglobin Content (CHr)	83	83	83	83	83	83	83	83	83	82	83	83	83	83	82	82	83
Reticulocyte Mean Corpuscular Volume (MCVr)	83	83	83	83	83	83	83	83	83	82	83	83	83	83	82	82	83
