# Supplementary material for: The Individual Variations in Sperm Quality of High-Fertility Boars Impact the Offspring Production and Early Physiological Functions
Source: Vet Sci. 2025 Jun 13;12(6):582. doi: 10.3390/vetsci12060582 (PMC12197536; doi:10.3390/vetsci12060582)
Supplement: Supplementary file 1 [file vetsci-12-00582-s001.zip › SupplMaterial Table S5 correlations sperm.xlsx]

## Sheet: correlations
	Ejaculate Volume	Ejaculate Concentration	AI Doses Concentration	Total Motility	Progressive Motility	VCL	VSL	VAP	ALH	LIN	STR	WOB	BCF	Viability	Acrosome Integrity	Mitochondrial Activity	DNA Fragmentation
Ejaculate Volume	1	-0.779287	0.36645	-0.128183	0.105503	-0.121902	0.106995	-0.101357	-0.136365	0.211511	0.211727	0.118781	-0.0574377	-0.113404	-0.120208	-0.139222	-0.139757
Ejaculate Concentration	-0.779287	1	0.00465785	0.291597	-0.276553	0.248512	-0.206325	0.176464	0.187098	-0.378838	-0.380274	-0.243808	0.108481	0.101876	0.0840382	0.151658	0.0833288
AI Doses Concentration	0.36645	0.00465785	1	0.284832	-0.331188	0.0909969	-0.347591	0.00329691	0.117783	-0.383221	-0.407132	-0.188617	-0.0487243	0.0878956	-0.00545409	-0.00747205	-0.0412289
Total Motility	-0.128183	0.291597	0.284832	1	-0.486121	0.209744	-0.341388	0.241041	0.26837	-0.482631	-0.603571	-0.0640141	0.107002	0.379482	0.283932	0.249952	-0.0142166
Progressive Motility	0.105503	-0.276553	-0.331188	-0.486121	1	-0.172496	0.771795	0.0555025	-0.163188	0.77837	0.803479	0.417994	0.142402	-0.117788	-0.152212	-0.124899	-0.0515307
VCL	-0.121902	0.248512	0.0909969	0.209744	-0.172496	1	0.257827	0.827676	0.603403	-0.54073	-0.416335	-0.59617	0.501047	-0.222939	-0.197626	-0.0630777	0.0556218
VSL	0.106995	-0.206325	-0.347591	-0.341388	0.771795	0.257827	1	0.52029	0.130102	0.629863	0.658175	0.320407	0.388212	-0.214707	-0.156023	-0.170693	-0.00985994
VAP	-0.101357	0.176464	0.00329691	0.241041	0.0555025	0.827676	0.52029	1	0.571667	-0.227925	-0.271671	-0.0738858	0.521014	-0.0706747	-0.085207	-0.0192024	0.0770912
ALH	-0.136365	0.187098	0.117783	0.26837	-0.163188	0.603403	0.130102	0.571667	1	-0.43317	-0.378467	-0.362042	0.510815	0.00897918	-0.0535174	-0.00120728	0.161214
LIN	0.211511	-0.378838	-0.383221	-0.482631	0.77837	-0.54073	0.629863	-0.227925	-0.43317	1	0.929173	0.721435	-0.0704112	-0.065728	-0.0093594	-0.0896509	-0.0928442
STR	0.211727	-0.380274	-0.407132	-0.603571	0.803479	-0.416335	0.658175	-0.271671	-0.378467	0.929173	1	0.429269	-0.00872433	-0.184383	-0.100969	-0.169669	-0.0910133
WOB	0.118781	-0.243808	-0.188617	-0.0640141	0.417994	-0.59617	0.320407	-0.0738858	-0.362042	0.721435	0.429269	1	-0.185711	0.216567	0.191446	0.0832688	-0.0453574
BCF	-0.0574377	0.108481	-0.0487243	0.107002	0.142402	0.501047	0.388212	0.521014	0.510815	-0.0704112	-0.00872433	-0.185711	1	-0.00704373	-0.1416	0.0332149	0.120274
Viability	-0.113404	0.101876	0.0878956	0.379482	-0.117788	-0.222939	-0.214707	-0.0706747	0.00897918	-0.065728	-0.184383	0.216567	-0.00704373	1	0.635317	0.584497	0.0625058
Acrosome Integrity	-0.120208	0.0840382	-0.00545409	0.283932	-0.152212	-0.197626	-0.156023	-0.085207	-0.0535174	-0.0093594	-0.100969	0.191446	-0.1416	0.635317	1	0.470033	-0.0286224
Mitochondrial Activity	-0.139222	0.151658	-0.00747205	0.249952	-0.124899	-0.0630777	-0.170693	-0.0192024	-0.00120728	-0.0896509	-0.169669	0.0832688	0.0332149	0.584497	0.470033	1	0.0585461
DNA Fragmentation	-0.139757	0.0833288	-0.0412289	-0.0142166	-0.0515307	0.0556218	-0.00985994	0.0770912	0.161214	-0.0928442	-0.0910133	-0.0453574	0.120274	0.0625058	-0.0286224	0.0585461	1

## Sheet: P values
	Ejaculate Volume	Ejaculate Concentration	AI Doses Concentration	Total Motility	Progressive Motility	VCL	VSL	VAP	ALH	LIN	STR	WOB	BCF	Viability	Acrosome Integrity	Mitochondrial Activity	DNA Fragmentation
Ejaculate Volume		0	8.24915e-07	0.0947584	0.169643	0.112216	0.163654	0.187138	0.0753306	0.0054852	0.00543639	0.121777	0.455545	0.139718	0.117329	0.0693608	0.0682857
Ejaculate Concentration	0		0.951787	0.000109017	0.000250691	0.00104748	0.00678019	0.0209554	0.0142715	3.23269e-07	2.89266e-07	0.00131148	0.157848	0.18488	0.274474	0.0476911	0.278561
AI Doses Concentration	1.24552e-05	0.980226		0.00015946	9.66199e-06	0.236544	3.19166e-06	0.965864	0.124965	2.29891e-07	3.27279e-08	0.0134881	0.526828	0.252969	0.943558	0.922731	0.592366
Total Motility	0.267132	0.00119951	0.00167198		1.58153e-11	0.00589912	4.88841e-06	0.00149389	0.000386722	2.31297e-11	0	0.405518	0.163626	3.07565e-07	0.000167607	0.000977012	0.853581
Progressive Motility	0.362783	0.00239503	0.000117494	6.63312e-10		0.0240665	0	0.470896	0.0329559	0	0	1.28161e-08	0.0631724	0.124948	0.0468753	0.103596	0.50327
VCL	0.29847	0.00806923	0.446395	0.0324346	0.099161		0.000662737	0	0	2.26485e-14	1.4822e-08	0	2.96208e-12	0.00337975	0.0095712	0.412436	0.469941
VSL	0.357626	0.0360259	4.31212e-05	6.2615e-05	0	0.00554911		3.01981e-13	0.0898788	0	0	1.93457e-05	1.54985e-07	0.0048019	0.0415708	0.0256058	0.898155
VAP	0.378993	0.0889786	0.980226	0.0106232	0.636255	0	1.7239e-11		4.44089e-16	0.00271573	0.000325206	0.33685	2.76223e-13	0.358324	0.267832	0.80314	0.316249
ALH	0.223252	0.0665066	0.29847	0.00338034	0.124398	0	0.25975	3.65061e-14		3.26774e-09	3.32641e-07	1.14062e-06	9.46354e-13	0.907209	0.486932	0.987497	0.0351626
LIN	0.0312263	5.32226e-06	4.72453e-06	8.83899e-10	0	1.63636e-12	0	0.0185762	1.04931e-07		0	0	0.360124	0.393035	0.903299	0.243579	0.227124
STR	0.0312263	5.32226e-06	7.7211e-07	0	0	3.76059e-07	0	0.00297038	5.32226e-06	0		4.6733e-09	0.909832	0.015771	0.188841	0.0265172	0.236459
WOB	0.29847	0.00970283	0.0648998	0.603586	3.5066e-07	0	0.000223637	0.544185	1.62785e-05	0	1.383e-07		0.0150213	0.00444038	0.0121293	0.278908	0.555809
BCF	0.636255	0.357626	0.676681	0.357626	0.20715	1.36966e-10	3.40855e-06	1.7239e-11	4.84869e-11	0.560631	0.980226	0.0678304		0.927148	0.0646897	0.666269	0.117127
Viability	0.32625	0.378993	0.458672	5.32226e-06	0.29847	0.0222542	0.0293607	0.560631	0.980226	0.600792	0.0690415	0.028165	0.980226		0	0	0.416695
Acrosome Integrity	0.29847	0.467907	0.980226	0.00167662	0.161084	0.0491747	0.14832	0.467907	0.646818	0.980226	0.378993	0.060291	0.20715	0		8.8078e-11	0.710177
Mitochondrial Activity	0.210864	0.161084	0.980226	0.00784323	0.284965	0.603586	0.102423	0.950713	0.987497	0.450523	0.103017	0.467907	0.814549	0	3.07957e-09		0.44688
DNA Fragmentation	0.210864	0.467907	0.736119	0.980226	0.657332	0.636255	0.980226	0.520589	0.129015	0.446395	0.446395	0.702155	0.29847	0.603586	0.854282	0.636002

## Sheet: observations
	Ejaculate Volume	Ejaculate Concentration	AI Doses Concentration	Total Motility	Progressive Motility	VCL	VSL	VAP	ALH	LIN	STR	WOB	BCF	Viability	Intact Acrosomes	Mitochondrial Activity	DNA Fragmentation
Ejaculate Volume	171	171	171	171	171	171	171	171	171	171	171	171	171	171	171	171	171
Ejaculate Concentration	171	171	171	171	171	171	171	171	171	171	171	171	171	171	171	171	171
AI Doses Concentration	171	171	171	171	171	171	171	171	171	171	171	171	171	171	171	171	171
Total Motility	171	171	171	171	171	171	171	171	171	171	171	171	171	171	171	171	171
Progressive Motility	171	171	171	171	171	171	171	171	171	171	171	171	171	171	171	171	171
VCL	171	171	171	171	171	171	171	171	171	171	171	171	171	171	171	171	171
VSL	171	171	171	171	171	171	171	171	171	171	171	171	171	171	171	171	171
VAP	171	171	171	171	171	171	171	171	171	171	171	171	171	171	171	171	171
ALH	171	171	171	171	171	171	171	171	171	171	171	171	171	171	171	171	171
LIN	171	171	171	171	171	171	171	171	171	171	171	171	171	171	171	171	171
STR	171	171	171	171	171	171	171	171	171	171	171	171	171	171	171	171	171
WOB	171	171	171	171	171	171	171	171	171	171	171	171	171	171	171	171	171
BCF	171	171	171	171	171	171	171	171	171	171	171	171	171	171	171	171	171
Viability	171	171	171	171	171	171	171	171	171	171	171	171	171	171	171	171	171
Acrosome Integrity	171	171	171	171	171	171	171	171	171	171	171	171	171	171	171	171	171
Mitochondrial Activity	171	171	171	171	171	171	171	171	171	171	171	171	171	171	171	171	171
DNA Fragmentation	171	171	171	171	171	171	171	171	171	171	171	171	171	171	171	171	171
