# Supplementary material for: The Individual Variations in Sperm Quality of High-Fertility Boars Impact the Offspring Production and Early Physiological Functions
Source: Vet Sci. 2025 Jun 13;12(6):582. doi: 10.3390/vetsci12060582 (PMC12197536; doi:10.3390/vetsci12060582)
Supplement: Supplementary file 1 [file vetsci-12-00582-s001.zip › SupplMaterial Table S6 correlations litter.xlsx]

## Sheet: correlations
	Gestation Length	Parity	Born Alive	Alive 24 h	Stillborn	Mummified	Dead 24 h	Males	Females	Sex Ratio (females/males)	Males Born Alive	Females Born Alive	Males Alive 24 h	Females Alive 24 h	Piglet Weight 24 h	Litter Weight 24 h	Total Born
Gestation Length	1	0.0146664	0.0141904	0.0122793	-0.148714	0.132619	0.0094971	0.00509381	-0.0442319	-0.108975	0.0683966	-0.0430631	0.0798085	-0.0579798	0.175172	0.0255343	-0.0231715
Parity	0.0146664	1	0.0783104	0.0574361	0.13703	-0.0531636	0.0780373	0.0878912	0.15984	0.106981	0.0537793	0.0719948	0.0503587	0.0379623	-0.0666716	0.118005	0.107009
Born Alive	0.0141904	0.0783104	1	0.936489	-0.179056	-0.12297	0.492672	0.697444	0.761158	0.243597	0.784559	0.808767	0.707806	0.727423	-0.383978	0.765504	0.764047
Alive 24 h	0.0122793	0.0574361	0.936489	1	-0.190395	-0.168547	0.156201	0.651203	0.707669	0.231859	0.73979	0.753987	0.754515	0.777992	-0.234989	0.806482	0.805277
Stillborn	-0.148714	0.13703	-0.179056	-0.190395	1	0.129615	-0.0318595	0.199662	0.120038	-0.0359896	-0.155546	-0.131099	-0.145457	-0.146402	-0.367183	0.146372	0.354733
Mummified	0.132619	-0.0531636	-0.12297	-0.168547	0.129615	1	0.0718892	0.00616872	-0.115914	-0.151543	-0.0561793	-0.139686	-0.0576274	-0.197704	-0.230476	0.0451304	0.199405
Dead 24 h	0.0094971	0.0780373	0.492672	0.156201	-0.0318595	0.0718892	1	0.348439	0.387774	0.104092	0.373979	0.40693	0.121264	0.11826	-0.46639	0.146704	0.153706
Males	0.00509381	0.0878912	0.697444	0.651203	0.199662	0.00616872	0.348439	1	0.275216	-0.453006	0.904964	0.224244	0.857537	0.156064	-0.379447	0.650939	0.719552
Females	-0.0442319	0.15984	0.761158	0.707669	0.120038	-0.115914	0.387774	0.275216	1	0.742114	0.249386	0.946499	0.186815	0.882878	-0.4138	0.599172	0.697564
Sex Ratio (females/males)	-0.108975	0.106981	0.243597	0.231859	-0.0359896	-0.151543	0.104092	-0.453006	0.742114	1	-0.397604	0.740351	-0.421375	0.734759	-0.107439	0.122733	0.148325
Males Born Alive	0.0683966	0.0537793	0.784559	0.73979	-0.155546	-0.0561793	0.373979	0.904964	0.249386	-0.397604	1	0.270411	0.949365	0.201062	-0.244684	0.628778	0.60864
Females Born Alive	-0.0430631	0.0719948	0.808767	0.753987	-0.131099	-0.139686	0.40693	0.224244	0.946499	0.740351	0.270411	1	0.198557	0.941129	-0.345853	0.55924	0.609645
Males Alive 24 h	0.0798085	0.0503587	0.707806	0.754515	-0.145457	-0.0576274	0.121264	0.857537	0.186815	-0.421375	0.949365	0.198557	1	0.174681	-0.111704	0.656884	0.627215
Females Alive 24 h	-0.0579798	0.0379623	0.727423	0.777992	-0.146402	-0.197704	0.11826	0.156064	0.882878	0.734759	0.201062	0.941129	0.174681	1	-0.233779	0.542961	0.607716
Piglet Weight 24 h	0.175172	-0.0666716	-0.383978	-0.234989	-0.367183	-0.230476	-0.46639	-0.379447	-0.4138	-0.107439	-0.244684	-0.345853	-0.111704	-0.233779	1	0.0105054	-0.454458
Litter Weight 24 h	0.0255343	0.118005	0.765504	0.806482	0.146372	0.0451304	0.146704	0.650939	0.599172	0.122733	0.628778	0.55924	0.656884	0.542961	0.0105054	1	0.806952
Total Born	-0.0231715	0.107009	0.764047	0.805277	0.354733	0.199405	0.153706	0.719552	0.697564	0.148325	0.60864	0.609645	0.627215	0.607716	-0.454458	0.806952	1

## Sheet: P values
	Gestation Length	Parity	Born Alive	Alive 24 h	Stillborn	Mummified	Dead 24 h	Males	Females	Sex Ratio (females/males)	Males Born Alive	Females Born Alive	Males Alive 24 h	Females Alive 24 h	Piglet Weight 24 h	Litter Weight 24 h	Total Born
Gestation Length		0.857673	0.862246	0.88065	0.0674719	0.103369	0.907554	0.950338	0.588445	0.184355	0.402441	0.598347	0.32838	0.478002	0.0320277	0.756436	0.776903
Parity	0.929322		0.337569	0.482146	0.0922929	0.515373	0.339262	0.281598	0.0491792	0.192566	0.510513	0.378086	0.537809	0.642408	0.417579	0.150376	0.189461
Born Alive	0.929322	0.518595		0	0.0273007	0.131223	1.13795e-10	0	0	0.00266566	0	0	0	0	1.23042e-06	0	0
Alive 24 h	0.934831	0.651455	0		0.0187984	0.0379213	0.0546447	0	0	0.00430462	0	0	0	0	0.00379663	0	0
Stillborn	0.176469	0.210747	0.0947557	0.0689734		0.111489	0.696798	0.0136567	0.140741	0.661941	0.0556804	0.107417	0.0737706	0.0718969	3.8019e-06	0.0738849	7.32432e-06
Mummified	0.230879	0.661968	0.274344	0.121432	0.238421		0.378788	0.939876	0.155003	0.0641411	0.491799	0.0860947	0.480686	0.0146271	0.00454787	0.583426	0.0137812
Dead 24 h	0.934847	0.518595	1.31547e-09	0.160916	0.799056	0.558518		1.08729e-05	7.98018e-07	0.204927	2.07445e-06	1.96636e-07	0.136697	0.14676	1.79687e-09	0.0732249	0.0586747
Males	0.950338	0.454926	0	0	0.0551248	0.950338	6.89663e-05		0.000600041	5.86014e-09	0	0.00548125	0	0.05486	1.67854e-06	0	0
Females	0.719405	0.153418	0	0	0.276665	0.286694	6.40631e-06	0.00353902		0	0.00194593	0	0.0211934	0	1.41369e-07	4.44089e-16	0
Sex Ratio (females/males)	0.323057	0.323057	0.0136956	0.02006	0.77118	0.176436	0.337337	5.86204e-08	0		4.69957e-07	0	7.88371e-08	0	0.190658	0.134586	0.0700729
Males Born Alive	0.582939	0.661968	0	0	0.160916	0.653283	1.47516e-05	0	0.0106991	3.93496e-06		0.00075352	0	0.0129983	0.00254709	0	0
Females Born Alive	0.71976	0.558518	0	0	0.234734	0.201036	1.7188e-06	0.0239955	0	0	0.00428966		0.0141974	0	1.45809e-05	1.02141e-13	0
Males Alive 24 h	0.518595	0.679415	0	0	0.176469	0.651455	0.274344	0	0.075616	7.53188e-07	0	0.0551555		0.0313648	0.173541	0	0
Females Alive 24 h	0.651455	0.760447	0	0	0.176469	0.0552128	0.28264	0.160916	0	0	0.0551248	0	0.105313		0.00398626	7.0699e-13	0
Piglet Weight 24 h	0.105313	0.594301	9.47847e-06	0.0188719	2.60059e-05	0.0205365	1.97709e-08	1.24185e-05	1.29124e-06	0.323057	0.0135338	8.9153e-05	0.314658	0.0191805		0.898473	5.16704e-09
Litter Weight 24 h	0.853945	0.283782	0	0	0.176469	0.719405	0.176469	0	5.99991e-15	0.274344	0	1.3083e-12	0	8.5973e-12	0.934847		0
Total Born	0.863505	0.323057	0	0	4.82273e-05	0.0551248	0.165409	0	0	0.176469	0	0	0	0	5.41778e-08	0

## Sheet: observations
	Gestation Length	Parity	Born Alive	Alive 24 h	Stillborn	Mummified	Dead 24 h	Males	Females	Sex Ratio (females/males)	Males Born Alive	Females Born Alive	Males Alive 24 h	Females Alive 24 h	Piglet Weight 24 h	Litter Weight 24 h	Total Born
Gestation Length	152	152	152	152	152	152	152	152	152	150	152	152	152	152	150	150	152
Parity	152	168	152	152	152	152	152	152	152	150	152	152	152	152	150	150	152
Born Alive	152	152	152	152	152	152	152	152	152	150	152	152	152	152	150	150	152
Alive 24 h	152	152	152	152	152	152	152	152	152	150	152	152	152	152	150	150	152
Stillborn	152	152	152	152	152	152	152	152	152	150	152	152	152	152	150	150	152
Mummified	152	152	152	152	152	152	152	152	152	150	152	152	152	152	150	150	152
Dead 24 h	152	152	152	152	152	152	152	152	152	150	152	152	152	152	150	150	152
Males	152	152	152	152	152	152	152	152	152	150	152	152	152	152	150	150	152
Females	152	152	152	152	152	152	152	152	152	150	152	152	152	152	150	150	152
Sex Ratio (females/males)	150	150	150	150	150	150	150	150	150	150	150	150	150	150	150	150	150
Males Born Alive	152	152	152	152	152	152	152	152	152	150	152	152	152	152	150	150	152
Females Born Alive	152	152	152	152	152	152	152	152	152	150	152	152	152	152	150	150	152
Males Alive 24 h	152	152	152	152	152	152	152	152	152	150	152	152	152	152	150	150	152
Females Alive 24 h	152	152	152	152	152	152	152	152	152	150	152	152	152	152	150	150	152
Piglet Weight 24 h	150	150	150	150	150	150	150	150	150	150	150	150	150	150	150	150	150
Litter Weight 24 h	150	150	150	150	150	150	150	150	150	150	150	150	150	150	150	150	150
Total Born	152	152	152	152	152	152	152	152	152	150	152	152	152	152	150	150	152
