# Supplementary material for: The Individual Variations in Sperm Quality of High-Fertility Boars Impact the Offspring Production and Early Physiological Functions
Source: Vet Sci. 2025 Jun 13;12(6):582. doi: 10.3390/vetsci12060582 (PMC12197536; doi:10.3390/vetsci12060582)
Supplement: Supplementary file 1 [file vetsci-12-00582-s001.zip › SupplMaterial Table S7 correlations blood.xlsx]

## Sheet: correlations
	Hemolysis	Total Protein	Albumin	Globulins	Creatinine	Urea	Glucose	Cholesterol	Triglycerides	Amylase	Lipase	Creatinine Kinase (CK)	Alkaline Phosphatase (ALP)	γ-Glutamyl Transferase (GGT)	Aspartate Aminotransferase (AST)	Alanine Aminotransferase (ALT)	Bilirubin	Calcium	Potassium	Sodium	Chlorine	Hematocrit	Erythrocytes Concentration	Hemoglobin Concentration	Mean Corpuscular Volume (MCV)	Mean Corpuscular Hemoglobin (MCH)	Cell Hemoglobin Concentration Mean (CHCM)	Mean Corpuscular Hemoglobin Concentration (MCHC)	Erithrocyte Distribution Width (RDW)	Cell Hemoglobin Content (CHC)	Cell Hemoglobin Distribution Width (CHDW)	Hemoglobin Distribution Width (HDW)	Leukocytes Concentration	Neutrophyls Concentration	Neutrophyls%	Lymphocytes Concentration	Lymphocytes%	Monocytes Concentration	Monocytes%	Eosinophils Concentration	Eosinophils%	Basophils Concentration	Basophils%	Platelets Concentration	Mean Platelet Volume (MPV)	Plateletcrit	Platelet Distribution Width (PDW)	Mean Platelet Component (MPC)	Platelet Component Distribution Width (PCDW)
Hemolysis	1	-0.236708	0.0961957	-0.334538	-0.0647232	0.214029	-0.127293	0.119591	0.112822	-0.107942	-0.156639	0.484081	-0.0154451	-0.40998	0.527772	0.65367	-0.324385	-0.030418	-0.237648	-0.35678	-0.364554	0.1331	-0.017152	0.219404	0.234018	0.332811	0.342582	0.277917	-0.326057	0.320161	-0.172154	-0.206349	-0.110457	0.258331	0.0747125	-0.193794	-0.255161	-0.156014	-0.15601	0.116967	0.0253214	-0.0712556	-0.0557188	-0.161635	-0.0114666	-0.190369	0.170156	0.338212	0.0846957
Total Protein	-0.236708	1	0.511193	0.84876	0.138908	0.0748492	-0.0996879	-0.0306918	0.142318	-0.190664	0.0937838	-0.0428353	0.0589041	0.141698	0.0063078	-0.159656	0.117402	0.105354	-0.11993	-0.0660378	-0.0538561	-0.0102616	0.0893803	-0.0690329	-0.141363	-0.20226	-0.21273	-0.294035	0.244525	-0.246008	0.223121	0.074804	-0.10351	0.0337906	0.0100073	-0.0485795	-0.200338	0.125194	0.0522401	-0.142286	-0.131516	0.00047727	-0.131512	0.173206	0.0362929	0.162783	-0.0226617	0.0109651	-0.154397
Albumin	0.0961957	0.511193	1	-0.0205867	0.123952	0.0514977	0.110196	-0.114658	0.123835	-0.170434	0.0610786	0.147001	0.225065	-0.0727358	0.228786	0.0594074	-0.191879	0.316372	-0.00119033	-0.104228	-0.0661214	-0.0414466	-0.126342	-0.0710112	0.0657497	0.00900414	-0.126879	-0.226606	0.193408	-0.029927	0.33255	0.0323736	-0.285279	-0.0145217	-0.135581	0.0122758	-0.347833	-0.0757922	-0.169543	-0.115845	-0.191493	0.163584	-0.0397776	0.116671	0.284603	0.210307	0.12846	0.318859	-0.0265883
Globulins	-0.334538	0.84876	-0.0205867	1	0.0853269	0.0553861	-0.183761	0.0348396	0.0893655	-0.116935	0.0715176	-0.14027	-0.0699477	0.209583	-0.133421	-0.222272	0.254622	-0.0720897	-0.138778	-0.0126945	-0.0219684	0.0135626	0.181704	-0.0366147	-0.204895	-0.240822	-0.169401	-0.202624	0.165456	-0.26776	0.0549516	0.0670994	0.0551049	0.0482417	0.0950558	-0.0640635	-0.0190459	0.192264	0.165079	-0.0942441	-0.0351742	-0.100088	-0.128511	0.129704	-0.132881	0.0599707	-0.105395	-0.18342	-0.163247
Creatinine	-0.0647232	0.138908	0.123952	0.0853269	1	-0.120078	0.042783	0.0846913	-0.0535803	-0.157572	-0.0966775	0.0554364	0.111729	0.0645835	0.0152479	0.0166694	0.0426204	0.0553268	-0.0236254	0.0262065	0.0463971	0.417997	0.397616	0.385471	0.184215	0.160656	0.0393236	0.0237444	-0.244803	0.154638	-0.211358	-0.275404	0.0510875	0.0799098	0.0745055	-0.10371	-0.0150054	0.0378551	0.0486478	0.246832	0.223656	-0.0739221	0.00829132	-0.0134405	-0.0814221	-0.10752	0.0831487	0.0313617	-0.0191852
Urea	0.214029	0.0748492	0.0514977	0.0553861	-0.120078	1	-0.236298	-0.193598	0.200677	-0.0125147	0.163035	0.354785	-0.290276	-0.024309	0.210096	0.250564	0.0322915	-0.259469	0.0166954	-0.183527	-0.151131	0.0981438	0.168764	0.067795	-0.0480119	-0.0685269	-0.0749036	-0.00848568	0.0143533	-0.0465186	-0.00971208	0.0202948	-0.213214	-0.0878636	-0.19012	0.0966442	-0.155977	0.0626088	-0.0286285	-0.0948035	-0.189179	-0.0196052	-0.121045	-0.135247	-0.0513852	-0.157004	0.121945	-0.0527482	0.163036
Glucose	-0.127293	-0.0996879	0.110196	-0.183761	0.042783	-0.236298	1	-0.159241	-0.264005	0.0113338	0.169669	0.0737949	0.341015	-0.117024	0.0204143	0.0246099	-0.053909	0.238352	0.058377	0.00236758	0.0340127	-0.308452	-0.240868	-0.294428	-0.197842	-0.182127	-0.0638667	-0.0302856	0.174693	-0.170164	0.0913225	0.140858	-0.104335	-0.166947	-0.18288	0.145943	0.0222346	0.0311027	-0.0372325	-0.188424	-0.190113	0.0677923	0.014202	-0.14805	0.36059	0.0470968	0.00368634	0.285314	0.218188
Cholesterol	0.119591	-0.0306918	-0.114658	0.0348396	0.0846913	-0.193598	-0.159241	1	0.0911786	0.150476	-0.130712	0.126976	0.191191	0.160052	0.158726	0.141147	0.0375491	0.00864429	-0.0732056	0.0218458	0.0350337	0.0728777	0.0922491	0.0727009	0.0217527	0.0249522	0.0346296	-0.0951225	-0.0968179	-0.0331109	-0.0984015	-0.123869	0.0111394	0.0997736	0.0624261	-0.0587578	-0.0228385	-0.233242	-0.1808	0.133299	0.102399	-0.0087895	-0.00876423	0.173301	-0.114522	0.0634411	0.0527688	-0.104484	-0.203965
Triglycerides	0.112822	0.142318	0.123835	0.0893655	-0.0535803	0.200677	-0.264005	0.0911786	1	0.23834	0.0679106	0.0622598	0.103528	-0.0387277	0.161117	0.124464	0.198718	0.150604	-0.235423	-0.10855	-0.131125	0.0482368	-0.00665969	0.0881506	0.0955576	0.141376	0.161391	0.00592932	-0.0273658	0.0827142	0.023192	0.0382795	-0.0715673	-0.0903679	-0.0796671	0.105171	-0.0211547	0.026348	-0.0329711	-0.0443022	-0.0508592	-0.0810881	-0.100262	0.137252	-0.0211195	0.017995	-0.0199911	0.101724	-0.0380122
Amylase	-0.107942	-0.190664	-0.170434	-0.116935	-0.157572	-0.0125147	0.0113338	0.150476	0.23834	1	0.0237609	0.0561974	0.201179	0.111259	0.11119	0.0219949	0.0635927	-0.0195546	0.0516722	0.0679902	0.0664985	-0.0594584	-0.0845325	-0.0772818	0.0355338	-0.00304497	-0.0642235	-0.0644993	-0.0171393	-0.00486667	0.0124575	0.0387639	0.0186199	-0.107415	-0.0832455	0.103435	0.128094	0.0372745	0.0411974	-0.0265277	-0.0291885	0.0370141	0.0719525	0.0221142	0.0657183	-0.0152099	-0.0105274	-0.0934648	0.060684
Lipase	-0.156639	0.0937838	0.0610786	0.0715176	-0.0966775	0.163035	0.169669	-0.130712	0.0679106	0.0237609	1	0.0641464	0.105563	0.0718923	-0.104904	0.0252709	0.296919	0.104659	-0.0859899	-0.332402	-0.282673	-0.17095	-0.233364	-0.15646	0.00488355	-0.00637648	-0.0528155	-0.030981	0.0945129	0.00479107	0.0769173	-0.0382842	-0.205931	-0.0679751	-0.179761	0.0379636	-0.175645	0.17984	0.0448067	-0.0944863	-0.168578	0.110639	-0.0291515	0.116352	-0.0413989	0.127397	-0.131352	-0.00438082	-0.151728
Creatinine Kinase (CK)	0.484081	-0.0428353	0.147001	-0.14027	0.0554364	0.354785	0.0737949	0.126976	0.0622598	0.0561974	0.0641464	1	0.182153	-0.184125	0.798556	0.834097	-0.227017	-0.142177	-0.126449	-0.357674	-0.331952	0.163888	0.109861	0.164492	0.116769	0.11102	0.0516397	0.0779717	-0.21862	0.133341	-0.195518	-0.145827	-0.188876	0.0715032	-0.0760447	-0.0275372	-0.228735	-0.107324	-0.157865	-0.119128	-0.165413	0.135519	0.0801559	-0.178026	0.0835351	-0.139986	0.207899	0.2551	0.280691
Alkaline Phosphatase (ALP)	-0.0154451	0.0589041	0.225065	-0.0699477	0.111729	-0.290276	0.341015	0.191191	0.103528	0.201179	0.105563	0.182153	1	-0.159677	0.263767	0.0888331	0.0973208	0.244307	-0.0175675	-0.134794	-0.093202	-0.128331	-0.202209	-0.122285	0.0514416	0.0297553	-0.0240048	-0.0806344	-0.0315169	0.0117891	-0.0284135	-0.0965092	-0.167943	-0.123672	-0.162085	0.124219	-0.106598	-0.117953	-0.164536	-0.0962964	-0.112084	0.0502852	0.0252345	0.004437	0.121143	0.00497982	0.0397556	0.31136	0.0488644
γ-Glutamyl Transferase (GGT)	-0.40998	0.141698	-0.0727358	0.209583	0.0645835	-0.024309	-0.117024	0.160052	-0.0387277	0.111259	0.0718923	-0.184125	-0.159677	1	-0.212543	-0.4012	0.0801032	-0.246347	0.163001	0.341113	0.34612	-0.00993202	0.192376	-0.06396	-0.242564	-0.275179	-0.179031	-0.179294	0.282803	-0.283846	0.233843	0.268892	0.124349	-0.213278	-0.0584558	0.179215	0.267847	0.00898103	0.0894097	0.0665696	0.0955962	0.0143849	0.073785	0.176558	-0.0472342	0.148048	-0.0333967	-0.619434	-0.188141
Aspartate Aminotransferase (AST)	0.527772	0.0063078	0.228786	-0.133421	0.0152479	0.210096	0.0204143	0.158726	0.161117	0.11119	-0.104904	0.798556	0.263767	-0.212543	1	0.69559	-0.243446	-0.00268227	-0.163713	-0.387217	-0.346703	0.146595	0.0564391	0.121023	0.15414	0.112626	-0.022866	-0.0092304	-0.204807	0.124228	-0.164435	-0.183325	-0.077424	0.0421132	-0.0208749	-0.0185645	-0.106791	-0.0135749	-0.0458271	-0.118644	-0.130049	0.119556	0.189364	-0.156404	0.178771	-0.116745	0.0903047	0.353764	0.241012
Alanine Aminotransferase (ALT)	0.65367	-0.159656	0.0594074	-0.222272	0.0166694	0.250564	0.0246099	0.141147	0.124464	0.0219949	0.0252709	0.834097	0.0888331	-0.4012	0.69559	1	-0.185242	-0.0106217	-0.267516	-0.461224	-0.449339	0.104972	-0.00335882	0.140942	0.164068	0.197752	0.157865	0.148486	-0.320819	0.204301	-0.288647	-0.213767	-0.129759	0.259782	0.0626659	-0.209554	-0.285526	-0.0233895	-0.0703935	-0.103156	-0.137575	0.071521	0.0325758	-0.1739	0.0756637	-0.153434	0.16517	0.416474	0.248151
Bilirubin	-0.324385	0.117402	-0.191879	0.254622	0.0426204	0.0322915	-0.053909	0.0375491	0.198718	0.0635927	0.296919	-0.227017	0.0973208	0.0801032	-0.243446	-0.185242	1	0.0145037	0.00152801	-0.0604952	-0.0601527	-0.174753	0.0112455	-0.182083	-0.277921	-0.266415	-0.106235	-0.164371	0.203159	-0.300741	0.0208483	0.0612087	-0.070234	-0.0288805	-0.0932578	-0.000378321	-0.0223378	0.225432	0.0766341	-0.143028	-0.170103	0.0354041	-0.091703	0.244879	-0.0211032	0.189658	-0.0763528	-0.112883	-0.157576
Calcium	-0.030418	0.105354	0.316372	-0.0720897	0.0553268	-0.259469	0.238352	0.00864429	0.150604	-0.0195546	0.104659	-0.142177	0.244307	-0.246347	-0.00268227	-0.0106217	0.0145037	1	-0.277267	-0.190553	-0.181801	0.0314654	-0.167995	0.0472122	0.254683	0.242487	0.0770489	0.0438316	-0.162398	0.234427	-0.05157	-0.1102	0.147462	0.143454	0.158821	-0.170606	0.0535373	0.0822961	0.139588	-0.0169798	0.0646162	0.0642073	0.114385	0.262319	0.047311	0.204892	0.0283282	0.273224	-0.244416
Potassium	-0.237648	-0.11993	-0.00119033	-0.138778	-0.0236254	0.0166954	0.058377	-0.0732056	-0.235423	0.0516722	-0.0859899	-0.126449	-0.0175675	0.163001	-0.163713	-0.267516	0.00152801	-0.277267	1	0.566994	0.636213	-0.123136	-0.0534169	-0.174154	-0.12752	-0.180909	-0.172085	-0.0178139	0.129634	-0.116698	0.0758067	0.156408	-0.300375	-0.363092	-0.384991	0.362445	-0.059362	-0.185913	-0.319532	-0.198613	-0.274845	0.194738	-0.0480769	-0.102197	0.042648	-0.00715301	0.0830222	-0.276886	0.14376
Sodium	-0.35678	-0.0660378	-0.104228	-0.0126945	0.0262065	-0.183527	0.00236758	0.0218458	-0.10855	0.0679902	-0.332402	-0.357674	-0.134794	0.341113	-0.387217	-0.461224	-0.0604952	-0.190553	0.566994	1	0.967376	-0.0333249	0.0935208	-0.0771136	-0.164495	-0.198121	-0.138911	-0.0974892	0.179984	-0.188228	0.123243	0.143626	-0.00442343	-0.265492	-0.142022	0.265484	0.175585	-0.188246	-0.16944	-0.0275318	0.0136421	-0.0207406	-0.0996645	-0.0377986	-0.0782776	-0.0199257	0.0105698	-0.452892	0.0671886
Chlorine	-0.364554	-0.0538561	-0.0661214	-0.0219684	0.0463971	-0.151131	0.0340127	0.0350337	-0.131125	0.0664985	-0.282673	-0.331952	-0.093202	0.34612	-0.346703	-0.449339	-0.0601527	-0.181801	0.636213	0.967376	1	-0.0222276	0.104088	-0.0763477	-0.159611	-0.20502	-0.163866	-0.102297	0.164985	-0.187814	0.106455	0.141362	-0.068734	-0.277027	-0.186685	0.28123	0.118248	-0.202346	-0.207176	-0.0271488	-0.0201916	-0.0374924	-0.150625	-0.0654323	-0.0538133	-0.0361388	0.0190768	-0.450726	0.086076
Hematocrit	0.1331	-0.0102616	-0.0414466	0.0135626	0.417997	0.0981438	-0.308452	0.0728777	0.0482368	-0.0594584	-0.17095	0.163888	-0.128331	-0.00993202	0.146595	0.104972	-0.174753	0.0314654	-0.123136	-0.0333249	-0.0222276	1	0.780222	0.95765	0.648451	0.602285	0.227534	0.229812	-0.734223	0.611639	-0.589879	-0.645342	0.215681	0.135776	0.18553	-0.1576	0.138854	0.0699426	0.18011	0.372755	0.388804	-0.133501	0.0794072	-0.124704	-0.418956	-0.369736	0.321689	-0.0689077	-0.0231125
Erythrocytes Concentration	-0.017152	0.0893803	-0.126342	0.181704	0.397616	0.168764	-0.240868	0.0922491	-0.00665969	-0.0845325	-0.233364	0.109861	-0.202209	0.192376	0.0564391	-0.00335882	0.0112455	-0.167995	-0.0534169	0.0935208	0.104088	0.780222	1	0.725682	0.0350821	0.0489898	0.0973432	0.173212	-0.379442	0.0787786	-0.495221	-0.337627	0.246765	0.0259777	0.133912	-0.0272086	0.276417	0.0309296	0.142358	0.261762	0.296757	-0.124843	0.0591138	-0.201213	-0.371645	-0.368933	0.282129	-0.241634	-0.0185106
Hemoglobin Concentration	0.219404	-0.0690329	-0.0710112	-0.0366147	0.385471	0.067795	-0.294428	0.0727009	0.0881506	-0.0772818	-0.15646	0.164492	-0.122285	-0.06396	0.121023	0.140942	-0.182083	0.0472122	-0.174154	-0.0771136	-0.0763477	0.95765	0.725682	1	0.653677	0.717632	0.493645	0.450294	-0.801305	0.717887	-0.59411	-0.593129	0.237028	0.142316	0.198278	-0.15602	0.163494	0.0485393	0.187409	0.369404	0.395495	-0.100303	0.124335	-0.197684	-0.47545	-0.449745	0.309323	-0.0727165	-0.0378318
Mean Corpuscular Volume (MCV)	0.234018	-0.141363	0.0657497	-0.204895	0.184215	-0.0480119	-0.197842	0.0217527	0.0955576	0.0355338	0.00488355	0.116769	0.0514416	-0.242564	0.15414	0.164068	-0.277921	0.254683	-0.12752	-0.164495	-0.159611	0.648451	0.0350821	0.653677	1	0.919431	0.276825	0.184703	-0.732153	0.89696	-0.353635	-0.62661	0.0481925	0.182298	0.130549	-0.210556	-0.101017	0.0652342	0.111832	0.265451	0.248401	-0.0901047	0.0378633	0.0198859	-0.229382	-0.18008	0.202899	0.157044	-0.00408481
Mean Corpuscular Hemoglobin (MCH)	0.332811	-0.20226	0.00900414	-0.240822	0.160656	-0.0685269	-0.182127	0.0249522	0.141376	-0.00304497	-0.00637648	0.11102	0.0297553	-0.275179	0.112626	0.197752	-0.266415	0.242487	-0.180909	-0.198121	-0.20502	0.602285	0.0489898	0.717632	0.919431	1	0.630178	0.494005	-0.800488	0.971004	-0.380585	-0.528575	0.0921048	0.169842	0.142856	-0.182799	-0.0310316	0.0279245	0.118469	0.261009	0.260475	-0.0530643	0.0945114	-0.1089	-0.316611	-0.316412	0.199198	0.113618	-0.0220556
Cell Hemoglobin Concentration Mean (CHCM)	0.342582	-0.21273	-0.126879	-0.169401	0.0393236	-0.0749036	-0.0638667	0.0346296	0.161391	-0.0642235	-0.0528155	0.0516397	-0.0240048	-0.179031	-0.022866	0.157865	-0.106235	0.0770489	-0.172085	-0.138911	-0.163866	0.227534	0.0973432	0.493645	0.276825	0.630178	1	0.846178	-0.533635	0.603148	-0.267605	-0.0733184	0.132067	0.0518337	0.0884009	-0.0238282	0.133514	-0.0901699	0.0479596	0.129234	0.157647	0.0440201	0.152827	-0.318185	-0.321294	-0.432454	0.120734	-0.0513268	-0.0278899
Mean Corpuscular Hemoglobin Concentration (MCHC)	0.277917	-0.294035	-0.226606	-0.202624	0.0237444	-0.00848568	-0.0302856	-0.0951225	0.00592932	-0.0644993	-0.030981	0.0779717	-0.0806344	-0.179294	-0.0092304	0.148486	-0.164371	0.0438316	-0.0178139	-0.0974892	-0.102297	0.229812	0.173212	0.450294	0.184703	0.494005	0.846178	1	-0.551298	0.596755	-0.334663	-0.0351965	0.208965	0.0960523	0.157973	-0.0912822	0.170439	0.0487952	0.191454	0.0943938	0.165872	0.05835	0.226731	-0.454752	-0.471205	-0.590122	0.0906699	-0.0737642	0.0494303
Erithrocyte Distribution Width (RDW)	-0.326057	0.244525	0.193408	0.165456	-0.244803	0.0143533	0.174693	-0.0968179	-0.0273658	-0.0171393	0.0945129	-0.21862	-0.0315169	0.282803	-0.204807	-0.320819	0.203159	-0.162398	0.129634	0.179984	0.164985	-0.734223	-0.379442	-0.801305	-0.732153	-0.800488	-0.533635	-0.551298	1	-0.82583	0.820828	0.71199	-0.157358	-0.219582	-0.197488	0.219188	-0.0294604	-0.065665	-0.162757	-0.226309	-0.246541	0.0913328	-0.0993066	0.273816	0.374562	0.495479	-0.346451	-0.0896792	-0.0751298
Cell Hemoglobin Content (CHC)	0.320161	-0.246008	-0.029927	-0.26776	0.154638	-0.0465186	-0.170164	-0.0331109	0.0827142	-0.00486667	0.00479107	0.133341	0.0117891	-0.283846	0.124228	0.204301	-0.300741	0.234427	-0.116698	-0.188228	-0.187814	0.611639	0.0787786	0.717887	0.89696	0.971004	0.603148	0.596755	-0.82583	1	-0.40893	-0.511422	0.134072	0.197765	0.183143	-0.219716	-0.0117393	0.0787776	0.179792	0.249118	0.270549	-0.0346957	0.144336	-0.175346	-0.391557	-0.393328	0.190144	0.111598	0.011665
Cell Hemoglobin Distribution Width (CHDW)	-0.172154	0.223121	0.33255	0.0549516	-0.211358	-0.00971208	0.0913225	-0.0984015	0.023192	0.0124575	0.0769173	-0.195518	-0.0284135	0.233843	-0.164435	-0.288647	0.0208483	-0.05157	0.0758067	0.123243	0.106455	-0.589879	-0.495221	-0.59411	-0.353635	-0.380585	-0.267605	-0.334663	0.820828	-0.40893	1	0.716449	-0.139196	-0.156556	-0.134611	0.144451	-0.0864734	-0.0508483	-0.106225	-0.127329	-0.148704	0.0645564	-0.0720599	0.225937	0.211973	0.358874	-0.382496	-0.0999188	-0.164682
Hemoglobin Distribution Width (HDW)	-0.206349	0.074804	0.0323736	0.0670994	-0.275404	0.0202948	0.140858	-0.123869	0.0382795	0.0387639	-0.0382842	-0.145827	-0.0965092	0.268892	-0.183325	-0.213767	0.0612087	-0.1102	0.156408	0.143626	0.141362	-0.645342	-0.337627	-0.593129	-0.62661	-0.528575	-0.0733184	-0.0351965	0.71199	-0.511422	0.716449	1	-0.126966	-0.330856	-0.242968	0.330993	0.0729404	-0.0438798	-0.103391	-0.259738	-0.245976	0.0986583	-0.0393036	0.0121786	0.21608	0.192136	-0.403467	-0.227283	-0.0965106
Leukocytes Concentration	-0.110457	-0.10351	-0.285279	0.0551049	0.0510875	-0.213214	-0.104335	0.0111394	-0.0715673	0.0186199	-0.205931	-0.188876	-0.167943	0.124349	-0.077424	-0.129759	-0.070234	0.147462	-0.300375	-0.00442343	-0.068734	0.215681	0.246765	0.237028	0.0481925	0.0921048	0.132067	0.208965	-0.157358	0.134072	-0.139196	-0.126966	1	0.501844	0.841167	-0.503432	0.760923	0.206096	0.666764	0.203888	0.601564	-0.110948	0.494139	0.208844	-0.244027	0.0562446	-0.0471951	-0.0476614	-0.248264
Neutrophyls Concentration	0.258331	0.0337906	-0.0145217	0.0482417	0.0799098	-0.0878636	-0.166947	0.0997736	-0.0903679	-0.107415	-0.0679751	0.0715032	-0.123672	-0.213278	0.0421132	0.259782	-0.0288805	0.143454	-0.363092	-0.265492	-0.277027	0.135776	0.0259777	0.142316	0.182298	0.169842	0.0518337	0.0960523	-0.219582	0.197765	-0.156556	-0.330856	0.501844	1	0.868445	-0.972465	-0.142264	0.168638	0.405785	0.236934	0.38719	-0.176208	0.0784525	0.180736	-0.111946	0.0924559	0.0437431	0.274043	-0.135874
Neutrophyls%	0.0747125	0.0100073	-0.135581	0.0950558	0.0745055	-0.19012	-0.18288	0.0624261	-0.0796671	-0.0832455	-0.179761	-0.0760447	-0.162085	-0.0584558	-0.0208749	0.0626659	-0.0932578	0.158821	-0.384991	-0.142022	-0.186685	0.18553	0.133912	0.198278	0.130549	0.142856	0.0884009	0.157973	-0.197488	0.183143	-0.134611	-0.242968	0.841167	0.868445	1	-0.849279	0.300014	0.210499	0.604888	0.222778	0.544971	-0.189869	0.282363	0.214235	-0.178735	0.087978	-0.0284779	0.153931	-0.205883
Lymphocytes Concentration	-0.193794	-0.0485795	0.0122758	-0.0640635	-0.10371	0.0966442	0.145943	-0.0587578	0.105171	0.103435	0.0379636	-0.0275372	0.124219	0.179215	-0.0185645	-0.209554	-0.000378321	-0.170606	0.362445	0.265484	0.28123	-0.1576	-0.0272086	-0.15602	-0.210556	-0.182799	-0.0238282	-0.0912822	0.219188	-0.219716	0.144451	0.330993	-0.503432	-0.972465	-0.849279	1	0.152839	-0.353311	-0.542039	-0.296845	-0.436098	0.0983825	-0.148209	-0.162225	0.10542	-0.0793997	0.0178853	-0.278316	0.160827
Lymphocytes%	-0.255161	-0.200338	-0.347833	-0.0190459	-0.0150054	-0.155977	0.0222346	-0.0228385	-0.0211547	0.128094	-0.175645	-0.228735	-0.106598	0.267847	-0.106791	-0.285526	-0.0223378	0.0535373	-0.059362	0.175585	0.118248	0.138854	0.276417	0.163494	-0.101017	-0.0310316	0.133514	0.170439	-0.0294604	-0.0117393	-0.0864734	0.0729404	0.760923	-0.142264	0.300014	0.152839	1	-0.0102359	0.357635	0.0505649	0.376254	-0.0232272	0.481952	0.134035	-0.221826	0.00968608	-0.0196475	-0.2777	-0.184718
Monocytes Concentration	-0.156014	0.125194	-0.0757922	0.192264	0.0378551	0.0626088	0.0311027	-0.233242	0.026348	0.0372745	0.17984	-0.107324	-0.117953	0.00898103	-0.0135749	-0.0233895	0.225432	0.0822961	-0.185913	-0.188246	-0.202346	0.0699426	0.0309296	0.0485393	0.0652342	0.0279245	-0.0901699	0.0487952	-0.065665	0.0787776	-0.0508483	-0.0438798	0.206096	0.168638	0.210499	-0.353311	-0.0102359	1	0.84038	0.0258343	0.107147	0.0663788	0.174062	-0.114938	-0.0229728	-0.155417	-0.262951	0.095849	-0.100243
Monocytes%	-0.15601	0.0522401	-0.169543	0.165079	0.0486478	-0.0286285	-0.0372325	-0.1808	-0.0329711	0.0411974	0.0448067	-0.157865	-0.164536	0.0894097	-0.0458271	-0.0703935	0.0766341	0.139588	-0.319532	-0.16944	-0.207176	0.18011	0.142358	0.187409	0.111832	0.118469	0.0479596	0.191454	-0.162757	0.179792	-0.106225	-0.103391	0.666764	0.405785	0.604888	-0.542039	0.357635	0.84038	1	0.124154	0.38944	0.000556237	0.39618	-0.0113623	-0.13894	-0.105738	-0.17057	0.0511157	-0.172072
Eosinophils Concentration	0.116967	-0.142286	-0.115845	-0.0942441	0.246832	-0.0948035	-0.188424	0.133299	-0.0443022	-0.0265277	-0.0944863	-0.119128	-0.0962964	0.0665696	-0.118644	-0.103156	-0.143028	-0.0169798	-0.198613	-0.0275318	-0.0271488	0.372755	0.261762	0.369404	0.265451	0.261009	0.129234	0.0943938	-0.226309	0.249118	-0.127329	-0.259738	0.203888	0.236934	0.222778	-0.296845	0.0505649	0.0258343	0.124154	1	0.884826	-0.0693517	0.0589486	0.0943641	-0.203101	-0.0168069	-0.133082	0.023728	-0.315412
Eosinophils%	0.0253214	-0.131516	-0.191493	-0.0351742	0.223656	-0.189179	-0.190113	0.102399	-0.0508592	-0.0291885	-0.168578	-0.165413	-0.112084	0.0955962	-0.130049	-0.137575	-0.170103	0.0646162	-0.274845	0.0136421	-0.0201916	0.388804	0.296757	0.395495	0.248401	0.260475	0.157647	0.165872	-0.246541	0.270549	-0.148704	-0.245976	0.601564	0.38719	0.544971	-0.436098	0.376254	0.107147	0.38944	0.884826	1	-0.0992597	0.260081	0.171598	-0.265151	0.0142126	-0.147046	0.0206875	-0.361612
Basophils Concentration	-0.0712556	0.00047727	0.163584	-0.100088	-0.0739221	-0.0196052	0.0677923	-0.0087895	-0.0810881	0.0370141	0.110639	0.135519	0.0502852	0.0143849	0.119556	0.071521	0.0354041	0.0642073	0.194738	-0.0207406	-0.0374924	-0.133501	-0.124843	-0.100303	-0.0901047	-0.0530643	0.0440201	0.05835	0.0913328	-0.0346957	0.0645564	0.0986583	-0.110948	-0.176208	-0.189869	0.0983825	-0.0232272	0.0663788	0.000556237	-0.0693517	-0.0992597	1	0.744506	-0.0660269	0.187392	0.106527	0.0728474	0.119842	0.0932078
Basophils%	-0.0557188	-0.131512	-0.0397776	-0.128511	0.00829132	-0.121045	0.014202	-0.00876423	-0.100262	0.0719525	-0.0291515	0.0801559	0.0252345	0.073785	0.189364	0.0325758	-0.091703	0.114385	-0.0480769	-0.0996645	-0.150625	0.0794072	0.0591138	0.124335	0.0378633	0.0945114	0.152827	0.226731	-0.0993066	0.144336	-0.0720599	-0.0393036	0.494139	0.0784525	0.282363	-0.148209	0.481952	0.174062	0.39618	0.0589486	0.260081	0.744506	1	-0.00391981	-0.012522	0.0342937	0.0310685	0.0877616	-0.0230009
Platelets Concentration	-0.161635	0.173206	0.116671	0.129704	-0.0134405	-0.135247	-0.14805	0.173301	0.137252	0.0221142	0.116352	-0.178026	0.004437	0.176558	-0.156404	-0.1739	0.244879	0.262319	-0.102197	-0.0377986	-0.0654323	-0.124704	-0.201213	-0.197684	0.0198859	-0.1089	-0.318185	-0.454752	0.273816	-0.175346	0.225937	0.0121786	0.208844	0.180736	0.214235	-0.162225	0.134035	-0.114938	-0.0113623	0.0943641	0.171598	-0.0660269	-0.00391981	1	0.0101156	0.856667	-0.13977	-0.0242321	-0.544388
Mean Platelet Volume (MPV)	-0.0114666	0.0362929	0.284603	-0.132881	-0.0814221	-0.0513852	0.36059	-0.114522	-0.0211195	0.0657183	-0.0413989	0.0835351	0.121143	-0.0472342	0.178771	0.0756637	-0.0211032	0.047311	0.042648	-0.0782776	-0.0538133	-0.418956	-0.371645	-0.47545	-0.229382	-0.316611	-0.321294	-0.471205	0.374562	-0.391557	0.211973	0.21608	-0.244027	-0.111946	-0.178735	0.10542	-0.221826	-0.0229728	-0.13894	-0.203101	-0.265151	0.187392	-0.012522	0.0101156	1	0.447131	0.110834	0.494851	0.387874
Plateletcrit	-0.190369	0.162783	0.210307	0.0599707	-0.10752	-0.157004	0.0470968	0.0634411	0.017995	-0.0152099	0.127397	-0.139986	0.00497982	0.148048	-0.116745	-0.153434	0.189658	0.204892	-0.00715301	-0.0199257	-0.0361388	-0.369736	-0.368933	-0.449745	-0.18008	-0.316412	-0.432454	-0.590122	0.495479	-0.393328	0.358874	0.192136	0.0562446	0.0924559	0.087978	-0.0793997	0.00968608	-0.155417	-0.105738	-0.0168069	0.0142126	0.106527	0.0342937	0.856667	0.447131	1	-0.121185	0.164059	-0.304901
Platelet Distribution Width (PDW)	0.170156	-0.0226617	0.12846	-0.105395	0.0831487	0.121945	0.00368634	0.0527688	-0.0199911	-0.0105274	-0.131352	0.207899	0.0397556	-0.0333967	0.0903047	0.16517	-0.0763528	0.0283282	0.0830222	0.0105698	0.0190768	0.321689	0.282129	0.309323	0.202899	0.199198	0.120734	0.0906699	-0.346451	0.190144	-0.382496	-0.403467	-0.0471951	0.0437431	-0.0284779	0.0178853	-0.0196475	-0.262951	-0.17057	-0.133082	-0.147046	0.0728474	0.0310685	-0.13977	0.110834	-0.121185	1	0.110562	0.500144
Mean Platelet Component (MPC)	0.338212	0.0109651	0.318859	-0.18342	0.0313617	-0.0527482	0.285314	-0.104484	0.101724	-0.0934648	-0.00438082	0.2551	0.31136	-0.619434	0.353764	0.416474	-0.112883	0.273224	-0.276886	-0.452892	-0.450726	-0.0689077	-0.241634	-0.0727165	0.157044	0.113618	-0.0513268	-0.0737642	-0.0896792	0.111598	-0.0999188	-0.227283	-0.0476614	0.274043	0.153931	-0.278316	-0.2777	0.095849	0.0511157	0.023728	0.0206875	0.119842	0.0877616	-0.0242321	0.494851	0.164059	0.110562	1	0.278307
Platelet Component Distribution Width (PCDW)	0.0846957	-0.154397	-0.0265883	-0.163247	-0.0191852	0.163036	0.218188	-0.203965	-0.0380122	0.060684	-0.151728	0.280691	0.0488644	-0.188141	0.241012	0.248151	-0.157576	-0.244416	0.14376	0.0671886	0.086076	-0.0231125	-0.0185106	-0.0378318	-0.00408481	-0.0220556	-0.0278899	0.0494303	-0.0751298	0.011665	-0.164682	-0.0965106	-0.248264	-0.135874	-0.205883	0.160827	-0.184718	-0.100243	-0.172072	-0.315412	-0.361612	0.0932078	-0.0230009	-0.544388	0.387874	-0.304901	0.500144	0.278307	1
Mean Platelet Mass (MPM)	0.149575	0.0773734	0.220531	-0.0456738	-0.10182	-0.0667785	0.193318	-0.159715	0.0668399	-0.0877277	0.0735906	-0.0189816	0.165359	-0.531911	0.131659	0.201341	0.0330452	0.267608	-0.258343	-0.372237	-0.389537	-0.155623	-0.276257	-0.14188	0.0499333	0.0329651	-0.0601272	0.00426752	0.0221839	0.0643009	0.0414106	-0.0964859	0.128584	0.322535	0.280674	-0.374061	-0.142755	0.346242	0.314073	0.0184376	0.0995172	0.105131	0.164704	0.0642748	0.180947	0.122259	-0.328509	0.756004	-0.0651421
Platelet Mass Distribution Width (PMDW)	0.238256	-0.0206461	0.194778	-0.143852	-0.15028	0.0600978	0.378151	-0.163991	0.00600285	0.00439469	0.0526954	0.374854	0.229976	-0.490164	0.438162	0.443153	-0.134821	-0.0429388	-0.0604098	-0.264708	-0.24364	-0.37716	-0.335935	-0.380969	-0.225806	-0.244216	-0.175577	-0.104405	0.207241	-0.215734	0.0892519	0.113669	-0.259252	-0.00285116	-0.115156	0.0143033	-0.318558	0.0536687	-0.0839507	-0.256926	-0.287784	0.166633	0.00279343	-0.305075	0.547674	0.0124047	-0.0941354	0.718592	0.507283
Large Platelets Concentration	-0.167533	0.14176	0.253438	0.00897923	-0.147999	-0.15051	0.186179	-0.0408127	-0.0778371	-0.0652083	0.122059	-0.0758594	0.0231285	0.071561	-0.0577218	-0.0992411	0.11035	0.137513	0.0750771	-0.00461375	-0.00645664	-0.483806	-0.430455	-0.549622	-0.292383	-0.404018	-0.42469	-0.556598	0.563587	-0.467327	0.391092	0.286481	-0.0639432	0.0186172	-0.0150595	-0.00494694	-0.0824223	-0.186257	-0.17349	-0.113224	-0.113997	0.214109	0.0559616	0.599271	0.649484	0.922293	-0.0878576	0.285189	-0.075228
Reticulocytes Concentration	0.0536979	-0.0405447	0.165725	-0.149125	-0.239133	-0.150235	0.152233	-0.0652414	0.0553768	0.128469	0.168825	0.082613	0.206807	-0.294849	0.260384	0.179187	-0.063163	0.344277	0.0526421	-0.228257	-0.172715	-0.248921	-0.517935	-0.289515	0.20161	0.0822467	-0.230611	-0.265157	0.0142063	0.0632818	0.0412721	-0.0543473	-0.0860226	-0.00711286	-0.0275122	-0.00462158	-0.125116	0.095495	0.024022	-0.232592	-0.199987	0.141981	0.0907744	0.28234	0.389312	0.413306	-0.182966	0.39417	0.0128533
Reticulocytes%	0.0766962	-0.0465818	0.134797	-0.13712	-0.145333	-0.105899	0.0983248	-0.0428837	0.0925259	0.148118	0.0990519	0.13112	0.165782	-0.279926	0.332312	0.204694	-0.097557	0.338802	0.0383485	-0.220905	-0.158102	-0.0290356	-0.301783	-0.0913297	0.291474	0.155399	-0.218355	-0.235391	-0.126177	0.14353	-0.0993271	-0.185412	-0.022193	0.00385605	0.0122075	-0.0213461	-0.0625974	0.134224	0.0780629	-0.177047	-0.135295	0.0993233	0.114506	0.227941	0.314894	0.306685	-0.120636	0.362892	0.0386375
Reticulocyte Hemoglobin Content (CHr)	0.259303	-0.274986	-0.258044	-0.161124	0.0639211	-0.0304606	-0.264438	-0.0437454	0.0764044	-0.0351434	0.0492499	0.096628	-0.116502	-0.332854	0.128305	0.208933	-0.210914	0.142323	-0.0994651	-0.2147	-0.216574	0.583976	0.136387	0.655592	0.779258	0.821552	0.470086	0.516762	-0.809124	0.861887	-0.585556	-0.613801	0.226093	0.226004	0.2402	-0.243772	0.0909892	0.157006	0.255563	0.16857	0.228309	-0.0248619	0.195059	-0.125774	-0.399767	-0.336743	0.146838	0.0976787	0.045241
Reticulocyte Mean Corpuscular Volume (MCVr)	0.257795	-0.214675	-0.174546	-0.142337	0.11487	-0.0445231	-0.260801	0.0238376	0.0740848	-0.0776537	0.0263719	0.120596	-0.0313689	-0.356619	0.161481	0.210821	-0.203554	0.180281	-0.146452	-0.235724	-0.237239	0.635671	0.165776	0.669099	0.821112	0.80694	0.354411	0.365912	-0.798911	0.826517	-0.6071	-0.728761	0.175097	0.260197	0.23322	-0.281585	0.00732441	0.131122	0.206693	0.243106	0.26811	-0.0319363	0.152547	-0.0526408	-0.360934	-0.270481	0.19027	0.170542	0.0268058
[truncated: 7 more columns]

## Sheet: P values
	Hemolysis	Total Protein	Albumin	Globulins	Creatinine	Urea	Glucose	Cholesterol	Triglycerides	Amylase	Lipase	Creatinine Kinase (CK)	Alkaline Phosphatase (ALP)	γ-Glutamyl Transferase (GGT)	Aspartate Aminotransferase (AST)	Alanine Aminotransferase (ALT)	Bilirubin	Calcium	Potassium	Sodium	Chlorine	Hematocrit	Erythrocytes Concentration	Hemoglobin Concentration	Mean Corpuscular Volume (MCV)	Mean Corpuscular Hemoglobin (MCH)	Cell Hemoglobin Concentration Mean (CHCM)	Mean Corpuscular Hemoglobin Concentration (MCHC)	Erithrocyte Distribution Width (RDW)	Cell Hemoglobin Content (CHC)	Cell Hemoglobin Distribution Width (CHDW)	Hemoglobin Distribution Width (HDW)	Leukocytes Concentration	Neutrophyls Concentration	Neutrophyls%	Lymphocytes Concentration	Lymphocytes%	Monocytes Concentration	Monocytes%	Eosinophils Concentration	Eosinophils%	Basophils Concentration	Basophils%	Platelets Concentration	Mean Platelet Volume (MPV)	Plateletcrit	Platelet Distribution Width (PDW)	Mean Platelet Component (MPC)	Platelet Component Distribution Width (PCDW)
Hemolysis		0.0333705	0.392945	0.00226935	0.565929	0.0550322	0.257446	0.287596	0.315948	0.337464	0.162571	4.68068e-06	0.891147	0.000144119	4.12731e-07	3.6988e-11	0.00313254	0.787492	0.0326551	0.00107769	0.000820089	0.236191	0.879203	0.0490687	0.0354907	0.00239907	0.00174433	0.0120022	0.00297283	0.00357087	0.124341	0.0645706	0.326262	0.0198848	0.507402	0.0830046	0.0215077	0.164276	0.164286	0.298378	0.822456	0.527297	0.621265	0.149415	0.919075	0.0887003	0.128838	0.00201407	0.452192
Total Protein	0.553887		1.07944e-06	0	0.216181	0.506623	0.375912	0.785624	0.205007	0.0881979	0.404973	0.704168	0.601426	0.207006	0.955431	0.154528	0.296572	0.349243	0.286221	0.558049	0.632994	0.927555	0.427481	0.540293	0.208093	0.0701701	0.0565592	0.00771354	0.0278042	0.0268427	0.0452636	0.506881	0.357788	0.764579	0.929345	0.666705	0.0729335	0.265443	0.643243	0.20511	0.241864	0.996626	0.241879	0.122023	0.747706	0.146507	0.840846	0.922603	0.168746
Albumin	0.953988	0.000309142		0.855253	0.270251	0.647974	0.327414	0.308084	0.270706	0.128205	0.588046	0.19034	0.0433733	0.518731	0.0399363	0.598317	0.0861524	0.00400975	0.991585	0.354449	0.557549	0.713336	0.261049	0.528719	0.559771	0.936413	0.259012	0.0419215	0.0836315	0.790843	0.00241928	0.774182	0.00983748	0.897619	0.227493	0.913386	0.00146352	0.501268	0.130243	0.303071	0.0867975	0.144503	0.724408	0.299613	0.0100209	0.0595006	0.253074	0.00371655	0.81373
Globulins	0.125604	0	0.986921		0.448817	0.623353	0.100558	0.757492	0.427558	0.298513	0.525776	0.211668	0.534925	0.0604031	0.235054	0.0461109	0.0217948	0.522461	0.216615	0.910443	0.845654	0.904347	0.104491	0.745545	0.0665189	0.0303348	0.130568	0.0696559	0.139903	0.0156623	0.626084	0.551723	0.62512	0.668887	0.398603	0.569903	0.865982	0.0855119	0.140821	0.402661	0.755235	0.373987	0.252885	0.248468	0.23697	0.594846	0.349054	0.101201	0.145344
Creatinine	0.986921	0.866461	0.903387	0.980337		0.285624	0.704513	0.452216	0.634738	0.16005	0.390568	0.623037	0.320689	0.56677	0.892528	0.882577	0.705584	0.623725	0.834173	0.816357	0.680849	0.000103239	0.000237197	0.000379852	0.0997039	0.151927	0.72743	0.83335	0.0276222	0.168074	0.0582101	0.0128307	0.650594	0.478234	0.508582	0.356857	0.894227	0.737232	0.666264	0.0263201	0.0447366	0.511916	0.941437	0.905205	0.46992	0.339368	0.460523	0.781061	0.865011
Urea	0.696118	0.986921	0.986921	0.986921	0.918385		0.0336864	0.0833228	0.0724399	0.911707	0.145875	0.00115469	0.00857031	0.829446	0.0597624	0.0240614	0.774739	0.0193284	0.882395	0.100999	0.178048	0.383387	0.132042	0.547598	0.670373	0.543273	0.506313	0.940067	0.898799	0.680058	0.931425	0.857284	0.0559862	0.435396	0.0891249	0.390732	0.164377	0.578712	0.799724	0.399862	0.0907494	0.862085	0.281731	0.22865	0.648692	0.161582	0.278142	0.640013	0.145873
Glucose	0.90033	0.953988	0.939748	0.805706	0.986921	0.556182		0.155616	0.0172407	0.92001	0.129953	0.512645	0.00183707	0.298142	0.856452	0.827367	0.632659	0.0321283	0.604689	0.983264	0.763076	0.00508535	0.0303021	0.00762849	0.076652	0.103673	0.571091	0.788395	0.118803	0.128819	0.417467	0.20974	0.353953	0.136317	0.102227	0.193587	0.843808	0.782824	0.741401	0.0920682	0.0891372	0.547614	0.89986	0.187162	0.000943449	0.676302	0.973945	0.00982817	0.0503693
Cholesterol	0.918385	0.986921	0.93428	0.986921	0.983945	0.791592	0.821193		0.418204	0.179958	0.24478	0.258645	0.0873059	0.153493	0.156974	0.208797	0.73928	0.938949	0.516026	0.846505	0.756182	0.517913	0.412737	0.518932	0.847152	0.825004	0.758909	0.398271	0.389877	0.769181	0.382134	0.270574	0.921377	0.375499	0.579824	0.602331	0.839621	0.0361226	0.106255	0.235484	0.363	0.937926	0.938104	0.121816	0.308662	0.573664	0.639882	0.35326	0.0677894
Triglycerides	0.939748	0.863452	0.903387	0.958968	0.986921	0.742556	0.422587	0.958365		0.0321373	0.546913	0.580835	0.357706	0.731403	0.150739	0.26826	0.0753307	0.179583	0.0343691	0.334736	0.24328	0.668919	0.952947	0.433892	0.396106	0.208051	0.150038	0.958102	0.808386	0.462878	0.837173	0.734395	0.525488	0.422372	0.479576	0.350087	0.851305	0.815383	0.770128	0.69453	0.652054	0.471749	0.373153	0.221759	0.851549	0.873314	0.859397	0.366188	0.736181
Amylase	0.953671	0.797051	0.821193	0.927958	0.821193	0.986921	0.986921	0.849961	0.548879		0.833235	0.618266	0.0717137	0.32274	0.323045	0.84547	0.572747	0.862437	0.64686	0.546442	0.5553	0.598002	0.453067	0.492869	0.752812	0.978477	0.568938	0.567276	0.879292	0.965606	0.912108	0.731161	0.868953	0.339842	0.459999	0.35814	0.254439	0.74112	0.714986	0.814147	0.795891	0.742865	0.523255	0.844643	0.559959	0.892794	0.925684	0.40658	0.590464
Lipase	0.821193	0.953988	0.986921	0.986921	0.953988	0.821193	0.821193	0.893563	0.986921	0.986921		0.569403	0.348282	0.523604	0.351316	0.822805	0.00710836	0.352452	0.445287	0.0024308	0.0105611	0.127037	0.0360224	0.163057	0.965487	0.954946	0.639585	0.783653	0.401314	0.96614	0.494918	0.734364	0.0651263	0.546532	0.108315	0.736506	0.116774	0.108158	0.691226	0.401448	0.132475	0.325463	0.796144	0.300944	0.713652	0.257055	0.242458	0.969038	0.17632
Creatinine Kinase (CK)	0.00104108	0.986921	0.863436	0.866461	0.986921	0.0791557	0.986921	0.90033	0.986921	0.986921	0.986921		0.103622	0.0998724	0	0	0.0415411	0.205461	0.260641	0.00104473	0.0024661	0.143749	0.328898	0.142258	0.299205	0.323788	0.647068	0.489005	0.0499042	0.235336	0.0802498	0.193943	0.0912763	0.52586	0.499839	0.807208	0.0399817	0.340254	0.159267	0.289477	0.140008	0.227705	0.476876	0.111821	0.458434	0.212602	0.0625443	0.0215402	0.0111423
Alkaline Phosphatase (ALP)	0.986921	0.986921	0.611922	0.986921	0.939748	0.316954	0.110017	0.797051	0.953671	0.738178	0.953671	0.805706		0.154471	0.0173454	0.430327	0.387408	0.0279485	0.876299	0.230226	0.407906	0.253556	0.0702427	0.276796	0.648332	0.792016	0.831549	0.47424	0.780005	0.916808	0.801198	0.391398	0.133961	0.271342	0.14827	0.26921	0.343553	0.294297	0.142149	0.392448	0.319142	0.655731	0.823056	0.968641	0.281342	0.964807	0.724555	0.00466384	0.664867
γ-Glutamyl Transferase (GGT)	0.0199169	0.863452	0.986921	0.714179	0.986921	0.986921	0.927958	0.821193	0.986921	0.939748	0.986921	0.805706	0.821193		0.0567819	0.000205709	0.477167	0.0266267	0.145961	0.00183116	0.00155031	0.929876	0.085327	0.570528	0.029121	0.0129071	0.109781	0.109251	0.0105241	0.0102299	0.0356319	0.0152117	0.268706	0.0559116	0.604201	0.109409	0.0156272	0.936576	0.427328	0.554876	0.395915	0.898578	0.512702	0.114856	0.67541	0.187166	0.767244	7.05286e-10	0.092567
Aspartate Aminotransferase (AST)	0.000129321	0.988009	0.607727	0.884295	0.986921	0.712524	0.986921	0.821193	0.821193	0.939748	0.953671	0	0.422587	0.701946		5.73763e-13	0.0285224	0.98104	0.144182	0.000355388	0.00152025	0.191581	0.616754	0.281821	0.169466	0.316792	0.839431	0.934818	0.0666373	0.269178	0.142398	0.101381	0.492072	0.70893	0.853249	0.869339	0.342672	0.904261	0.684561	0.291456	0.247201	0.287739	0.0904283	0.163211	0.110305	0.299303	0.422697	0.00119596	0.0302007
Alanine Aminotransferase (ALT)	3.50883e-08	0.821193	0.986921	0.638035	0.986921	0.49655	0.986921	0.863452	0.903387	0.986921	0.986921	0	0.961787	0.0259928	6.71969e-10		0.0977975	0.92502	0.0157612	1.46815e-05	2.57752e-05	0.351005	0.976259	0.209466	0.143303	0.0767899	0.159267	0.185852	0.00349917	0.0673275	0.00896674	0.0553374	0.248266	0.0191777	0.578366	0.0604396	0.00977112	0.835805	0.532319	0.359445	0.220664	0.525756	0.772809	0.120512	0.501996	0.171451	0.140597	0.000110063	0.0255023
Bilirubin	0.156324	0.927958	0.797051	0.455129	0.986921	0.986921	0.986921	0.986921	0.753222	0.986921	0.277601	0.607915	0.953988	0.986921	0.521942	0.805706		0.897745	0.989198	0.591623	0.593727	0.118674	0.920631	0.103756	0.012001	0.0162126	0.345207	0.142557	0.0689059	0.00637075	0.853434	0.58725	0.533251	0.797999	0.407624	0.997326	0.843092	0.0430232	0.496512	0.202734	0.128959	0.753686	0.415521	0.0275725	0.851663	0.0899194	0.498099	0.315682	0.160041
Calcium	0.986921	0.953671	0.179764	0.986921	0.986921	0.433666	0.548879	0.986921	0.849961	0.986921	0.953671	0.863452	0.521942	0.520071	0.988729	0.986921	0.986921		0.0122121	0.0883869	0.104302	0.780355	0.133838	0.675553	0.0217619	0.0291741	0.494178	0.697616	0.147478	0.0351607	0.647513	0.327395	0.188939	0.201376	0.156722	0.127815	0.63501	0.46515	0.21392	0.880406	0.566573	0.569036	0.309245	0.017993	0.674913	0.066523	0.801782	0.0135891	0.0278766
Potassium	0.553667	0.918385	0.99546	0.866461	0.986921	0.986921	0.986921	0.986921	0.558999	0.986921	0.974496	0.903028	0.986921	0.821193	0.821193	0.409841	0.994357	0.365901		3.42117e-08	1.74067e-10	0.273439	0.635772	0.119962	0.256593	0.106043	0.124496	0.874578	0.248726	0.2995	0.501186	0.1632	0.00643842	0.000863779	0.000386841	0.000883751	0.598597	0.0965659	0.00364057	0.0754874	0.0130214	0.0814865	0.669953	0.363953	0.705402	0.949466	0.461208	0.0123363	0.200407
Sodium	0.0750955	0.986921	0.953671	0.986921	0.986921	0.805706	0.98968	0.986921	0.953671	0.986921	0.128635	0.0740859	0.884295	0.110017	0.0360413	0.00287757	0.986921	0.797051	1.44242e-05		0	0.767731	0.406298	0.493814	0.142251	0.0762298	0.216172	0.386583	0.10787	0.0924133	0.273022	0.20083	0.968737	0.0166003	0.20596	0.0166037	0.116901	0.0923822	0.130479	0.807245	0.903789	0.854183	0.376024	0.73761	0.487296	0.859853	0.925385	2.18315e-05	0.551193
Chlorine	0.0642398	0.986921	0.986921	0.986921	0.986921	0.849961	0.986921	0.986921	0.890408	0.986921	0.351275	0.128912	0.953988	0.0966918	0.0966918	0.00454283	0.986921	0.805706	1.4157e-07	0		0.843856	0.3551	0.498127	0.154646	0.0663489	0.143803	0.363483	0.141049	0.0931468	0.344204	0.208095	0.542052	0.0122904	0.0951649	0.0109815	0.293082	0.070049	0.0634832	0.809876	0.858002	0.73966	0.179522	0.561672	0.633264	0.748742	0.865767	2.41623e-05	0.44483
Hematocrit	0.884295	0.986921	0.986921	0.986921	0.0151802	0.953988	0.214717	0.986921	0.986921	0.986921	0.821193	0.821193	0.899033	0.986921	0.863452	0.953671	0.821193	0.986921	0.906069	0.986921	0.986921		0	0	5.93907e-11	2.71211e-09	0.041067	0.0390302	6.21725e-15	1.31396e-09	6.84497e-09	7.84071e-11	0.05314	0.226817	0.0972681	0.159975	0.216361	0.534955	0.107621	0.000610175	0.000334411	0.23477	0.481015	0.267334	9.91425e-05	0.000680968	0.00340638	0.541029	0.837723
Erythrocytes Concentration	0.986921	0.958968	0.903028	0.805706	0.0291152	0.821193	0.531236	0.958365	0.988009	0.983945	0.569341	0.941933	0.735239	0.797051	0.986921	0.988729	0.986921	0.821193	0.986921	0.953988	0.953671	0		1.82077e-14	0.755856	0.664059	0.387298	0.122009	0.000476704	0.484505	2.6009e-06	0.00205292	0.0263622	0.817933	0.233317	0.809465	0.0124909	0.784003	0.204878	0.0182474	0.00714124	0.266793	0.60013	0.0716648	0.000635391	0.000701003	0.0107179	0.0297641	0.869715
Hemoglobin Concentration	0.65964	0.986921	0.986921	0.986921	0.0379852	0.986921	0.291797	0.986921	0.961787	0.986921	0.821193	0.821193	0.912998	0.986921	0.915555	0.863452	0.805706	0.986921	0.821193	0.986921	0.986921	0	2.83901e-11		3.69651e-11	4.75175e-14	2.82995e-06	2.46545e-05	0	4.61853e-14	5.01341e-09	5.39087e-09	0.0331259	0.205011	0.0759927	0.16426	0.144729	0.666965	0.0938668	0.000689174	0.000257871	0.372959	0.268763	0.0768928	7.27759e-06	2.52935e-05	0.00495569	0.518842	0.737388
Mean Corpuscular Volume (MCV)	0.569341	0.863452	0.986921	0.73259	0.805706	0.986921	0.753222	0.986921	0.953988	0.986921	0.988009	0.927958	0.986921	0.5222	0.82967	0.821193	0.365901	0.455129	0.90033	0.821193	0.821193	5.20899e-08	0.986921	3.50883e-08		0	0.0123565	0.0987941	7.99361e-15	0	0.00120131	3.91685e-10	0.669205	0.103342	0.245375	0.0591929	0.369549	0.562859	0.32024	0.0166175	0.0253499	0.42373	0.737177	0.86013	0.0394077	0.10768	0.0692695	0.161474	0.971129
Mean Corpuscular Hemoglobin (MCH)	0.128635	0.735239	0.986921	0.531236	0.821193	0.986921	0.805706	0.986921	0.863452	0.988729	0.988009	0.939748	0.986921	0.369746	0.939748	0.753222	0.418624	0.5222	0.805706	0.753222	0.73259	1.57032e-06	0.986921	6.38847e-11	0		2.90733e-10	2.77601e-06	0	0	0.000456775	3.9345e-07	0.413472	0.129556	0.203282	0.102382	0.783309	0.80455	0.292173	0.0185963	0.0188477	0.638007	0.401322	0.333172	0.00398069	0.00400489	0.0746132	0.312521	0.845049
Cell Hemoglobin Concentration Mean (CHCM)	0.106595	0.701946	0.90033	0.821193	0.986921	0.986921	0.986921	0.986921	0.821193	0.986921	0.986921	0.986921	0.986921	0.805706	0.986921	0.821193	0.953671	0.986921	0.821193	0.866461	0.821193	0.607915	0.953988	0.000657927	0.365901	2.19867e-07		0	2.90153e-07	2.53911e-09	0.015725	0.515379	0.23988	0.645831	0.432582	0.83277	0.234726	0.423393	0.670711	0.250203	0.159849	0.696379	0.173173	0.00379407	0.00344827	5.53612e-05	0.282978	0.649065	0.804787
Mean Corpuscular Hemoglobin Concentration (MCHC)	0.365901	0.292695	0.607915	0.735239	0.986921	0.986921	0.986921	0.953988	0.988009	0.986921	0.986921	0.986921	0.986921	0.805706	0.986921	0.856942	0.821193	0.986921	0.986921	0.953988	0.953988	0.602379	0.821193	0.00449912	0.805706	0.000657927	0		9.62996e-08	4.11731e-09	0.00226021	0.755085	0.0611822	0.393654	0.158977	0.417673	0.128193	0.665313	0.0868629	0.401911	0.138895	0.604857	0.041805	1.99986e-05	9.00216e-06	6.72426e-09	0.420817	0.512821	0.661222
Erithrocyte Distribution Width (RDW)	0.149724	0.521942	0.791592	0.821193	0.521942	0.986921	0.821193	0.953988	0.986921	0.986921	0.953988	0.66447	0.986921	0.351275	0.73259	0.168384	0.735239	0.821193	0.896854	0.805706	0.821193	1.13772e-11	0.0447194	0	1.38478e-11	0	9.75236e-05	3.75385e-05		0	0	9.19265e-14	0.160627	0.0488803	0.0771925	0.049298	0.794032	0.560278	0.146571	0.042198	0.0265037	0.417414	0.377749	0.0133795	0.000571114	2.56506e-06	0.00153314	0.425931	0.505027
Cell Hemoglobin Content (CHC)	0.170297	0.520071	0.986921	0.409841	0.827605	0.986921	0.821193	0.986921	0.986921	0.988009	0.988009	0.884295	0.986921	0.348099	0.903387	0.735182	0.257989	0.568462	0.927958	0.79953	0.801477	8.65611e-07	0.986921	6.38847e-11	0	0	1.5172e-06	2.17523e-06	0		0.000150459	1.06551e-06	0.232756	0.0767693	0.101726	0.0487393	0.917157	0.48451	0.108254	0.024916	0.0145723	0.758463	0.198592	0.11741	0.000300696	0.000280683	0.089085	0.321258	0.91768
Cell Hemoglobin Distribution Width (CHDW)	0.821193	0.632406	0.128635	0.986921	0.712524	0.986921	0.958365	0.953988	0.986921	0.986921	0.986921	0.779887	0.986921	0.569341	0.821193	0.324486	0.986921	0.986921	0.986921	0.906069	0.953671	3.13147e-06	0.000655123	2.57133e-06	0.0797575	0.043394	0.409841	0.125604	0	0.0204792		5.4623e-14	0.215222	0.162798	0.230866	0.19823	0.442723	0.652124	0.34525	0.257313	0.1852	0.566933	0.522634	0.0425461	0.0574649	0.0010019	0.000425139	0.374801	0.141791
Hemoglobin Distribution Width (HDW)	0.730637	0.986921	0.986921	0.986921	0.369746	0.986921	0.863452	0.903387	0.986921	0.986921	0.986921	0.863452	0.953988	0.409841	0.805706	0.696756	0.986921	0.939748	0.821193	0.863452	0.863452	6.6198e-08	0.119319	2.60918e-06	2.85909e-07	0.000126164	0.986921	0.986921	1.1261e-10	0.000309142	7.00616e-11		0.258682	0.00255393	0.0288455	0.00254283	0.517552	0.6973	0.358345	0.0191985	0.0268632	0.380886	0.727563	0.914069	0.0526904	0.085724	0.00018783	0.0412965	0.391391
Leukocytes Concentration	0.939748	0.953671	0.340714	0.986921	0.986921	0.698473	0.953671	0.986921	0.986921	0.986921	0.730637	0.79953	0.821193	0.903387	0.986921	0.896854	0.986921	0.86197	0.258588	0.988009	0.986921	0.687979	0.520071	0.553887	0.986921	0.958365	0.890408	0.715154	0.821193	0.884295	0.866461	0.90033		1.81593e-06	0	1.66416e-06	2.22045e-16	0.0649066	1.08158e-11	0.0678961	2.865e-09	0.324105	2.75619e-06	0.0613354	0.0281343	0.617971	0.675664	0.672641	0.0254329
Neutrophyls Concentration	0.43621	0.986921	0.986921	0.986921	0.986921	0.961787	0.821193	0.953988	0.958365	0.953671	0.986921	0.986921	0.903387	0.698473	0.986921	0.433666	0.986921	0.863452	0.0666021	0.418624	0.365901	0.884295	0.986921	0.863452	0.805706	0.821193	0.986921	0.953988	0.65964	0.753222	0.821193	0.131031	0.0004874		0	0	0.205181	0.132337	0.000171038	0.0331977	0.000355748	0.115589	0.486321	0.106383	0.319743	0.411686	0.698198	0.0132996	0.22648
Neutrophyls%	0.986921	0.986921	0.884295	0.953988	0.986921	0.797051	0.805706	0.986921	0.986921	0.986921	0.805706	0.986921	0.821193	0.986921	0.986921	0.986921	0.953988	0.821193	0.0381866	0.863452	0.805706	0.805706	0.884295	0.753222	0.893563	0.863452	0.961787	0.821193	0.753222	0.805706	0.884295	0.522038	0	0		0	0.00650552	0.0592634	2.22201e-09	0.0456044	1.44008e-07	0.0895565	0.0106502	0.054794	0.110379	0.434796	0.800756	0.170051	0.0651892
Lymphocytes Concentration	0.791592	0.986921	0.986921	0.986921	0.953671	0.953988	0.863452	0.986921	0.953671	0.953671	0.986921	0.986921	0.903387	0.805706	0.986921	0.714179	0.997326	0.821193	0.0668998	0.418624	0.354622	0.821193	0.986921	0.821193	0.712524	0.805706	0.986921	0.958365	0.65964	0.65964	0.863452	0.131031	0.00045632	0	0		0.173139	0.00121475	1.73043e-07	0.00712317	4.70998e-05	0.382226	0.186682	0.147916	0.348938	0.481057	0.87408	0.0118753	0.151486
Lymphocytes%	0.455129	0.744516	0.0951424	0.986921	0.986921	0.821193	0.986921	0.986921	0.986921	0.899617	0.821193	0.607727	0.953671	0.409841	0.953671	0.340714	0.986921	0.986921	0.986921	0.821193	0.926818	0.866461	0.366258	0.821193	0.953988	0.986921	0.884295	0.821193	0.986921	0.986921	0.974492	0.986921	4.83564e-13	0.863452	0.259146	0.838158		0.927736	0.00104616	0.653938	0.000536604	0.836929	5.22501e-06	0.232886	0.0465608	0.931608	0.86179	0.0120721	0.098767
Monocytes Concentration	0.821193	0.903387	0.986921	0.797051	0.986921	0.986921	0.986921	0.569341	0.986921	0.986921	0.805706	0.953671	0.927958	0.986921	0.986921	0.986921	0.609954	0.986921	0.805706	0.79953	0.735239	0.986921	0.986921	0.986921	0.986921	0.986921	0.958365	0.986921	0.986921	0.986921	0.986921	0.986921	0.730637	0.821193	0.712524	0.0798037	0.986921		0	0.818921	0.341057	0.556013	0.120161	0.306897	0.838691	0.165917	0.0177077	0.394661	0.373244
Monocytes%	0.821193	0.986921	0.821193	0.821193	0.986921	0.986921	0.986921	0.805706	0.986921	0.986921	0.986921	0.821193	0.821193	0.958968	0.986921	0.986921	0.986921	0.866461	0.172074	0.821193	0.730447	0.805706	0.863452	0.801818	0.939748	0.926081	0.986921	0.797051	0.821193	0.805706	0.953671	0.953671	1.16119e-08	0.0229314	1.37089e-06	5.95718e-05	0.0740859	0		0.269462	0.000326329	0.996068	0.000251023	0.919809	0.216074	0.347482	0.127896	0.650414	0.124523
Eosinophils Concentration	0.927958	0.863452	0.930268	0.953988	0.520071	0.953988	0.79953	0.884295	0.986921	0.986921	0.953988	0.921795	0.953988	0.986921	0.925949	0.953988	0.863452	0.986921	0.753222	0.986921	0.986921	0.0525146	0.433666	0.0562158	0.418624	0.433666	0.899033	0.953988	0.607915	0.510594	0.90033	0.433666	0.735182	0.553887	0.634085	0.277601	0.986921	0.986921	0.903387		0	0.538419	0.601151	0.402059	0.0689871	0.881615	0.236256	0.833463	0.00412834
Eosinophils%	0.986921	0.890408	0.797051	0.986921	0.628088	0.799007	0.797051	0.953988	0.986921	0.986921	0.821193	0.821193	0.939748	0.953988	0.896854	0.878928	0.821193	0.986921	0.369746	0.986921	0.986921	0.0352484	0.277601	0.0307613	0.511098	0.433666	0.821193	0.821193	0.520071	0.400538	0.856942	0.520071	1.6082e-06	0.0360413	5.20543e-05	0.00762939	0.0484915	0.953671	0.035031	0		0.377976	0.0190344	0.125581	0.016745	0.899786	0.190202	0.854552	0.000910125
Basophils Concentration	0.986921	0.997326	0.821193	0.953988	0.986921	0.986921	0.986921	0.986921	0.986921	0.986921	0.939748	0.884295	0.986921	0.986921	0.918385	0.986921	0.986921	0.986921	0.782374	0.986921	0.986921	0.884295	0.903387	0.953988	0.958365	0.986921	0.986921	0.986921	0.958365	0.986921	0.986921	0.953988	0.939748	0.821193	0.797699	0.953988	0.986921	0.986921	0.997326	0.986921	0.953988		1.77636e-15	0.558113	0.0938978	0.343875	0.518088	0.286578	0.407877
Basophils%	0.986921	0.890408	0.986921	0.899033	0.987046	0.915555	0.986921	0.986921	0.953988	0.986921	0.986921	0.986921	0.986921	0.986921	0.799007	0.986921	0.958365	0.93428	0.986921	0.953988	0.849961	0.986921	0.986921	0.903387	0.986921	0.953988	0.838158	0.607915	0.953988	0.863452	0.986921	0.986921	0.000657927	0.986921	0.351275	0.856942	0.00112396	0.821193	0.0303737	0.986921	0.433666	3.43903e-12		0.972295	0.911656	0.761177	0.783057	0.435931	0.838496
Platelets Concentration	0.821193	0.821193	0.927958	0.896854	0.986921	0.884295	0.856942	0.821193	0.879678	0.986921	0.927958	0.813381	0.988009	0.821193	0.821193	0.821193	0.521942	0.432797	0.953988	0.986921	0.986921	0.903387	0.738178	0.753222	0.986921	0.952079	0.17462	0.00384941	0.374709	0.821193	0.607915	0.986921	0.715154	0.805706	0.696118	0.821193	0.884295	0.93428	0.986921	0.953988	0.821193	0.986921	0.988009		0.928583	0	0.213317	0.829978	1.49384e-07
Mean Platelet Volume (MPV)	0.986921	0.986921	0.343586	0.884746	0.986921	0.986921	0.0690581	0.93428	0.986921	0.986921	0.986921	0.986921	0.915555	0.986921	0.805706	0.986921	0.986921	0.986921	0.986921	0.986921	0.986921	0.0148102	0.0533905	0.00153609	0.605114	0.179764	0.16744	0.00186475	0.050359	0.0343909	0.707155	0.687979	0.521942	0.939748	0.805706	0.953671	0.641159	0.986921	0.866461	0.735239	0.418624	0.801818	0.986921	0.986921		2.85507e-05	0.324605	2.65298e-06	0.000346557
Plateletcrit	0.797051	0.821193	0.712524	0.986921	0.953671	0.821193	0.986921	0.986921	0.986921	0.986921	0.90033	0.866461	0.988009	0.856942	0.927958	0.834587	0.797837	0.73259	0.988009	0.986921	0.986921	0.0562158	0.0562158	0.00453581	0.805706	0.179764	0.00882119	3.13147e-06	0.000655123	0.0325526	0.0725285	0.797051	0.986921	0.958365	0.961787	0.986921	0.986921	0.821957	0.953671	0.986921	0.986921	0.953671	0.986921	0	0.00494637		0.281171	0.143325	0.00564563
Platelet Distribution Width (PDW)	0.821193	0.986921	0.899033	0.953671	0.986921	0.912998	0.988009	0.986921	0.986921	0.986921	0.890408	0.726027	0.986921	0.986921	0.958365	0.821193	0.986921	0.986921	0.986921	0.986921	0.986921	0.166913	0.351275	0.212819	0.735239	0.753222	0.915555	0.958365	0.0966918	0.797051	0.0414308	0.0244421	0.986921	0.986921	0.986921	0.986921	0.986921	0.428663	0.821193	0.884295	0.863436	0.986921	0.986921	0.866461	0.939748	0.915555		0.325799	1.99277e-06
Mean Platelet Component (MPC)	0.118229	0.986921	0.174107	0.805706	0.986921	0.986921	0.340714	0.953671	0.953988	0.953988	0.988009	0.455129	0.202001	4.97222e-07	0.0797575	0.0156856	0.939748	0.377977	0.365901	0.00412752	0.00448769	0.986921	0.529845	0.986921	0.821193	0.937813	0.986921	0.986921	0.958968	0.939748	0.953988	0.607915	0.986921	0.374709	0.830146	0.365901	0.365901	0.953988	0.986921	0.986921	0.986921	0.918385	0.961787	0.986921	0.000655123	0.821193	0.939748		0.011878
Platelet Component Distribution Width (PCDW)	0.983945	0.828524	0.986921	0.821193	0.986921	0.821193	0.66447	0.735182	0.986921	0.986921	0.846121	0.354729	0.986921	0.79953	0.531236	0.511098	0.821193	0.521942	0.863452	0.986921	0.974496	0.986921	0.986921	0.986921	0.988009	0.986921	0.986921	0.986921	0.986921	0.986921	0.821193	0.953988	0.511098	0.884295	0.730637	0.821193	0.805706	0.953988	0.821193	0.183482	0.0681244	0.953988	0.986921	5.26887e-05	0.0360413	0.232451	0.000523662	0.365901
Mean Platelet Mass (MPM)	0.856697	0.986921	0.65312	0.986921	0.953988	0.986921	0.791592	0.821193	0.986921	0.961787	0.986921	0.986921	0.821193	0.000105715	0.890408	0.738178	0.986921	0.409841	0.43621	0.0528784	0.035031	0.821957	0.366258	0.863452	0.986921	0.986921	0.986921	0.988009	0.986921	0.986921	0.986921	0.953988	0.899033	0.164081	0.354729	0.0506724	0.863452	0.0966918	0.187795	0.986921	0.953988	0.953671	0.821193	0.986921	0.805706	0.912998	0.139871	9.11074e-13	0.986921
Platelet Mass Distribution Width (PMDW)	0.548879	0.986921	0.782374	0.863452	0.849961	0.986921	0.0463364	0.821193	0.988009	0.988009	0.986921	0.050359	0.602379	0.000776099	0.00707292	0.00583652	0.884295	0.986921	0.986921	0.420651	0.521942	0.047478	0.122406	0.0433199	0.607915	0.521942	0.821193	0.953671	0.730447	0.687979	0.958968	0.937813	0.433666	0.988729	0.93428	0.986921	0.174171	0.986921	0.986921	0.443027	0.329739	0.821193	0.988729	0.232451	4.49815e-05	0.986921	0.953988	6.31921e-11	0.000376662
Large Platelets Concentration	0.821193	0.863452	0.465758	0.986921	0.856942	0.849961	0.805706	0.986921	0.986921	0.986921	0.912998	0.986921	0.986921	0.986921	0.986921	0.953988	0.939748	0.878928	0.986921	0.988009	0.988009	0.00104108	0.00947532	4.07438e-05	0.304171	0.0242635	0.0117841	2.73216e-05	1.76658e-05	0.002177	0.0345338	0.339141	0.986921	0.986921	0.986921	0.988009	0.986921	0.805706	0.821193	0.939748	0.937169	0.696118	0.986921	1.85571e-06	4.9345e-08	0	0.961787	0.340714	0.986921
Reticulocytes Concentration	0.986921	0.986921	0.821193	0.856942	0.546587	0.849961	0.841555	0.986921	0.986921	0.899033	0.821193	0.986921	0.730637	0.290681	0.433666	0.805706	0.986921	0.101787	0.986921	0.607915	0.821193	0.510594	0.00022498	0.319258	0.738178	0.986921	0.597739	0.418624	0.986921	0.986921	0.986921	0.986921	0.974496	0.988009	0.986921	0.988009	0.903387	0.953988	0.986921	0.574542	0.746669	0.863452	0.958365	0.351275	0.035031	0.0176285	0.805706	0.0319455	0.986921
Reticulocytes%	0.986921	0.986921	0.884295	0.879678	0.863452	0.953671	0.953988	0.986921	0.958365	0.856942	0.953988	0.890408	0.821193	0.359296	0.128635	0.73259	0.953988	0.117135	0.986921	0.650977	0.821193	0.986921	0.252422	0.958365	0.309539	0.821957	0.66447	0.558999	0.903028	0.863452	0.953988	0.805706	0.986921	0.988009	0.986921	0.986921	0.986921	0.884295	0.986921	0.821193	0.884295	0.953988	0.93428	0.607915	0.184777	0.224314	0.915555	0.0666021	0.986921
Reticulocyte Hemoglobin Content (CHr)	0.433666	0.369746	0.43621	0.821193	0.986921	0.986921	0.420814	0.986921	0.986921	0.986921	0.986921	0.953988	0.927958	0.128635	0.899033	0.715154	0.712524	0.863452	0.953988	0.696118	0.684576	4.5432e-06	0.884295	3.19051e-08	0	0	0.00193511	0.000235326	0	0	4.16778e-06	7.54569e-07	0.607915	0.607915	0.536079	0.521942	0.958365	0.821193	0.455129	0.821193	0.607915	0.986921	0.782374	0.903387	0.0271245	0.12041	0.863436	0.953988	0.986921
Reticulocyte Mean Corpuscular Volume (MCVr)	0.43621	0.696118	0.821193	0.863452	0.93428	0.986921	0.433666	0.986921	0.986921	0.986921	0.986921	0.915555	0.986921	0.0750955	0.821193	0.712524	0.735239	0.805706	0.863452	0.558999	0.553887	1.42972e-07	0.821193	9.67194e-09	0	0	0.0793253	0.0619133	0	0	1.19384e-06	2.04222e-11	0.821193	0.433666	0.569341	0.353849	0.988009	0.890408	0.730637	0.522038	0.409841	0.986921	0.839619	0.986921	0.0689941	0.400538	0.797051	0.821193	0.986921
[truncated: 7 more columns]

## Sheet: observations
	Hemolysis	Total Protein	Albumin	Globulins	Creatinine	Urea	Glucose	Cholesterol	Triglycerides	Amylase	Lipase	Creatinine Kinase (CK)	Alkaline Phosphatase (ALP)	γ-Glutamyl Transferase (GGT)	Aspartate Aminotransferase (AST)	Alanine Aminotransferase (ALT)	Bilirubin	Calcium	Potassium	Sodium	Chlorine	Hematocrit	Erythrocytes Concentration	Hemoglobin Concentration	Mean Corpuscular Volume (MCV)	Mean Corpuscular Hemoglobin (MCH)	Cell Hemoglobin Concentration Mean (CHCM)	Mean Corpuscular Hemoglobin Concentration (MCHC)	Erithrocyte Distribution Width (RDW)	Cell Hemoglobin Content (CHC)	Cell Hemoglobin Distribution Width (CHDW)	Hemoglobin Distribution Width (HDW)	Leukocytes Concentration	Neutrophyls Concentration	Neutrophyls%	Lymphocytes Concentration	Lymphocytes%	Monocytes Concentration	Monocytes%	Eosinophils Concentration	Eosinophils%	Basophils Concentration	Basophils%	Platelets Concentration	Mean Platelet Volume (MPV)	Plateletcrit	Platelet Distribution Width (PDW)	Mean Platelet Component (MPC)	Platelet Component Distribution Width (PCDW)
Hemolysis	81	81	81	81	81	81	81	81	81	81	81	81	81	81	81	81	81	81	81	81	81	81	81	81	81	81	81	81	81	81	81	81	81	81	81	81	81	81	81	81	81	81	81	81	81	81	81	81	81
Total Protein	81	81	81	81	81	81	81	81	81	81	81	81	81	81	81	81	81	81	81	81	81	81	81	81	81	81	81	81	81	81	81	81	81	81	81	81	81	81	81	81	81	81	81	81	81	81	81	81	81
Albumin	81	81	81	81	81	81	81	81	81	81	81	81	81	81	81	81	81	81	81	81	81	81	81	81	81	81	81	81	81	81	81	81	81	81	81	81	81	81	81	81	81	81	81	81	81	81	81	81	81
Globulins	81	81	81	81	81	81	81	81	81	81	81	81	81	81	81	81	81	81	81	81	81	81	81	81	81	81	81	81	81	81	81	81	81	81	81	81	81	81	81	81	81	81	81	81	81	81	81	81	81
Creatinine	81	81	81	81	81	81	81	81	81	81	81	81	81	81	81	81	81	81	81	81	81	81	81	81	81	81	81	81	81	81	81	81	81	81	81	81	81	81	81	81	81	81	81	81	81	81	81	81	81
Urea	81	81	81	81	81	81	81	81	81	81	81	81	81	81	81	81	81	81	81	81	81	81	81	81	81	81	81	81	81	81	81	81	81	81	81	81	81	81	81	81	81	81	81	81	81	81	81	81	81
Glucose	81	81	81	81	81	81	81	81	81	81	81	81	81	81	81	81	81	81	81	81	81	81	81	81	81	81	81	81	81	81	81	81	81	81	81	81	81	81	81	81	81	81	81	81	81	81	81	81	81
Cholesterol	81	81	81	81	81	81	81	81	81	81	81	81	81	81	81	81	81	81	81	81	81	81	81	81	81	81	81	81	81	81	81	81	81	81	81	81	81	81	81	81	81	81	81	81	81	81	81	81	81
Triglycerides	81	81	81	81	81	81	81	81	81	81	81	81	81	81	81	81	81	81	81	81	81	81	81	81	81	81	81	81	81	81	81	81	81	81	81	81	81	81	81	81	81	81	81	81	81	81	81	81	81
Amylase	81	81	81	81	81	81	81	81	81	81	81	81	81	81	81	81	81	81	81	81	81	81	81	81	81	81	81	81	81	81	81	81	81	81	81	81	81	81	81	81	81	81	81	81	81	81	81	81	81
Lipase	81	81	81	81	81	81	81	81	81	81	81	81	81	81	81	81	81	81	81	81	81	81	81	81	81	81	81	81	81	81	81	81	81	81	81	81	81	81	81	81	81	81	81	81	81	81	81	81	81
Creatinine Kinase (CK)	81	81	81	81	81	81	81	81	81	81	81	81	81	81	81	81	81	81	81	81	81	81	81	81	81	81	81	81	81	81	81	81	81	81	81	81	81	81	81	81	81	81	81	81	81	81	81	81	81
Alkaline Phosphatase (ALP)	81	81	81	81	81	81	81	81	81	81	81	81	81	81	81	81	81	81	81	81	81	81	81	81	81	81	81	81	81	81	81	81	81	81	81	81	81	81	81	81	81	81	81	81	81	81	81	81	81
γ-Glutamyl Transferase (GGT)	81	81	81	81	81	81	81	81	81	81	81	81	81	81	81	81	81	81	81	81	81	81	81	81	81	81	81	81	81	81	81	81	81	81	81	81	81	81	81	81	81	81	81	81	81	81	81	81	81
Aspartate Aminotransferase (AST)	81	81	81	81	81	81	81	81	81	81	81	81	81	81	81	81	81	81	81	81	81	81	81	81	81	81	81	81	81	81	81	81	81	81	81	81	81	81	81	81	81	81	81	81	81	81	81	81	81
Alanine Aminotransferase (ALT)	81	81	81	81	81	81	81	81	81	81	81	81	81	81	81	81	81	81	81	81	81	81	81	81	81	81	81	81	81	81	81	81	81	81	81	81	81	81	81	81	81	81	81	81	81	81	81	81	81
Bilirubin	81	81	81	81	81	81	81	81	81	81	81	81	81	81	81	81	81	81	81	81	81	81	81	81	81	81	81	81	81	81	81	81	81	81	81	81	81	81	81	81	81	81	81	81	81	81	81	81	81
Calcium	81	81	81	81	81	81	81	81	81	81	81	81	81	81	81	81	81	81	81	81	81	81	81	81	81	81	81	81	81	81	81	81	81	81	81	81	81	81	81	81	81	81	81	81	81	81	81	81	81
Potassium	81	81	81	81	81	81	81	81	81	81	81	81	81	81	81	81	81	81	81	81	81	81	81	81	81	81	81	81	81	81	81	81	81	81	81	81	81	81	81	81	81	81	81	81	81	81	81	81	81
Sodium	81	81	81	81	81	81	81	81	81	81	81	81	81	81	81	81	81	81	81	81	81	81	81	81	81	81	81	81	81	81	81	81	81	81	81	81	81	81	81	81	81	81	81	81	81	81	81	81	81
Chlorine	81	81	81	81	81	81	81	81	81	81	81	81	81	81	81	81	81	81	81	81	81	81	81	81	81	81	81	81	81	81	81	81	81	81	81	81	81	81	81	81	81	81	81	81	81	81	81	81	81
Hematocrit	81	81	81	81	81	81	81	81	81	81	81	81	81	81	81	81	81	81	81	81	81	81	81	81	81	81	81	81	81	81	81	81	81	81	81	81	81	81	81	81	81	81	81	81	81	81	81	81	81
Erythrocytes Concentration	81	81	81	81	81	81	81	81	81	81	81	81	81	81	81	81	81	81	81	81	81	81	81	81	81	81	81	81	81	81	81	81	81	81	81	81	81	81	81	81	81	81	81	81	81	81	81	81	81
Hemoglobin Concentration	81	81	81	81	81	81	81	81	81	81	81	81	81	81	81	81	81	81	81	81	81	81	81	81	81	81	81	81	81	81	81	81	81	81	81	81	81	81	81	81	81	81	81	81	81	81	81	81	81
Mean Corpuscular Volume (MCV)	81	81	81	81	81	81	81	81	81	81	81	81	81	81	81	81	81	81	81	81	81	81	81	81	81	81	81	81	81	81	81	81	81	81	81	81	81	81	81	81	81	81	81	81	81	81	81	81	81
Mean Corpuscular Hemoglobin (MCH)	81	81	81	81	81	81	81	81	81	81	81	81	81	81	81	81	81	81	81	81	81	81	81	81	81	81	81	81	81	81	81	81	81	81	81	81	81	81	81	81	81	81	81	81	81	81	81	81	81
Cell Hemoglobin Concentration Mean (CHCM)	81	81	81	81	81	81	81	81	81	81	81	81	81	81	81	81	81	81	81	81	81	81	81	81	81	81	81	81	81	81	81	81	81	81	81	81	81	81	81	81	81	81	81	81	81	81	81	81	81
Mean Corpuscular Hemoglobin Concentration (MCHC)	81	81	81	81	81	81	81	81	81	81	81	81	81	81	81	81	81	81	81	81	81	81	81	81	81	81	81	81	81	81	81	81	81	81	81	81	81	81	81	81	81	81	81	81	81	81	81	81	81
Erithrocyte Distribution Width (RDW)	81	81	81	81	81	81	81	81	81	81	81	81	81	81	81	81	81	81	81	81	81	81	81	81	81	81	81	81	81	81	81	81	81	81	81	81	81	81	81	81	81	81	81	81	81	81	81	81	81
Cell Hemoglobin Content (CHC)	81	81	81	81	81	81	81	81	81	81	81	81	81	81	81	81	81	81	81	81	81	81	81	81	81	81	81	81	81	81	81	81	81	81	81	81	81	81	81	81	81	81	81	81	81	81	81	81	81
Cell Hemoglobin Distribution Width (CHDW)	81	81	81	81	81	81	81	81	81	81	81	81	81	81	81	81	81	81	81	81	81	81	81	81	81	81	81	81	81	81	81	81	81	81	81	81	81	81	81	81	81	81	81	81	81	81	81	81	81
Hemoglobin Distribution Width (HDW)	81	81	81	81	81	81	81	81	81	81	81	81	81	81	81	81	81	81	81	81	81	81	81	81	81	81	81	81	81	81	81	81	81	81	81	81	81	81	81	81	81	81	81	81	81	81	81	81	81
Leukocytes Concentration	81	81	81	81	81	81	81	81	81	81	81	81	81	81	81	81	81	81	81	81	81	81	81	81	81	81	81	81	81	81	81	81	81	81	81	81	81	81	81	81	81	81	81	81	81	81	81	81	81
Neutrophyls Concentration	81	81	81	81	81	81	81	81	81	81	81	81	81	81	81	81	81	81	81	81	81	81	81	81	81	81	81	81	81	81	81	81	81	81	81	81	81	81	81	81	81	81	81	81	81	81	81	81	81
Neutrophyls%	81	81	81	81	81	81	81	81	81	81	81	81	81	81	81	81	81	81	81	81	81	81	81	81	81	81	81	81	81	81	81	81	81	81	81	81	81	81	81	81	81	81	81	81	81	81	81	81	81
Lymphocytes Concentration	81	81	81	81	81	81	81	81	81	81	81	81	81	81	81	81	81	81	81	81	81	81	81	81	81	81	81	81	81	81	81	81	81	81	81	81	81	81	81	81	81	81	81	81	81	81	81	81	81
Lymphocytes%	81	81	81	81	81	81	81	81	81	81	81	81	81	81	81	81	81	81	81	81	81	81	81	81	81	81	81	81	81	81	81	81	81	81	81	81	81	81	81	81	81	81	81	81	81	81	81	81	81
Monocytes Concentration	81	81	81	81	81	81	81	81	81	81	81	81	81	81	81	81	81	81	81	81	81	81	81	81	81	81	81	81	81	81	81	81	81	81	81	81	81	81	81	81	81	81	81	81	81	81	81	81	81
Monocytes%	81	81	81	81	81	81	81	81	81	81	81	81	81	81	81	81	81	81	81	81	81	81	81	81	81	81	81	81	81	81	81	81	81	81	81	81	81	81	81	81	81	81	81	81	81	81	81	81	81
Eosinophils Concentration	81	81	81	81	81	81	81	81	81	81	81	81	81	81	81	81	81	81	81	81	81	81	81	81	81	81	81	81	81	81	81	81	81	81	81	81	81	81	81	81	81	81	81	81	81	81	81	81	81
Eosinophils%	81	81	81	81	81	81	81	81	81	81	81	81	81	81	81	81	81	81	81	81	81	81	81	81	81	81	81	81	81	81	81	81	81	81	81	81	81	81	81	81	81	81	81	81	81	81	81	81	81
Basophils Concentration	81	81	81	81	81	81	81	81	81	81	81	81	81	81	81	81	81	81	81	81	81	81	81	81	81	81	81	81	81	81	81	81	81	81	81	81	81	81	81	81	81	81	81	81	81	81	81	81	81
Basophils%	81	81	81	81	81	81	81	81	81	81	81	81	81	81	81	81	81	81	81	81	81	81	81	81	81	81	81	81	81	81	81	81	81	81	81	81	81	81	81	81	81	81	81	81	81	81	81	81	81
Platelets Concentration	81	81	81	81	81	81	81	81	81	81	81	81	81	81	81	81	81	81	81	81	81	81	81	81	81	81	81	81	81	81	81	81	81	81	81	81	81	81	81	81	81	81	81	81	81	81	81	81	81
Mean Platelet Volume (MPV)	81	81	81	81	81	81	81	81	81	81	81	81	81	81	81	81	81	81	81	81	81	81	81	81	81	81	81	81	81	81	81	81	81	81	81	81	81	81	81	81	81	81	81	81	81	81	81	81	81
Plateletcrit	81	81	81	81	81	81	81	81	81	81	81	81	81	81	81	81	81	81	81	81	81	81	81	81	81	81	81	81	81	81	81	81	81	81	81	81	81	81	81	81	81	81	81	81	81	81	81	81	81
Platelet Distribution Width (PDW)	81	81	81	81	81	81	81	81	81	81	81	81	81	81	81	81	81	81	81	81	81	81	81	81	81	81	81	81	81	81	81	81	81	81	81	81	81	81	81	81	81	81	81	81	81	81	81	81	81
Mean Platelet Component (MPC)	81	81	81	81	81	81	81	81	81	81	81	81	81	81	81	81	81	81	81	81	81	81	81	81	81	81	81	81	81	81	81	81	81	81	81	81	81	81	81	81	81	81	81	81	81	81	81	81	81
Platelet Component Distribution Width (PCDW)	81	81	81	81	81	81	81	81	81	81	81	81	81	81	81	81	81	81	81	81	81	81	81	81	81	81	81	81	81	81	81	81	81	81	81	81	81	81	81	81	81	81	81	81	81	81	81	81	81
Mean Platelet Mass (MPM)	81	81	81	81	81	81	81	81	81	81	81	81	81	81	81	81	81	81	81	81	81	81	81	81	81	81	81	81	81	81	81	81	81	81	81	81	81	81	81	81	81	81	81	81	81	81	81	81	81
Platelet Mass Distribution Width (PMDW)	81	81	81	81	81	81	81	81	81	81	81	81	81	81	81	81	81	81	81	81	81	81	81	81	81	81	81	81	81	81	81	81	81	81	81	81	81	81	81	81	81	81	81	81	81	81	81	81	81
Large Platelets Concentration	81	81	81	81	81	81	81	81	81	81	81	81	81	81	81	81	81	81	81	81	81	81	81	81	81	81	81	81	81	81	81	81	81	81	81	81	81	81	81	81	81	81	81	81	81	81	81	81	81
Reticulocytes Concentration	81	81	81	81	81	81	81	81	81	81	81	81	81	81	81	81	81	81	81	81	81	81	81	81	81	81	81	81	81	81	81	81	81	81	81	81	81	81	81	81	81	81	81	81	81	81	81	81	81
Reticulocytes%	81	81	81	81	81	81	81	81	81	81	81	81	81	81	81	81	81	81	81	81	81	81	81	81	81	81	81	81	81	81	81	81	81	81	81	81	81	81	81	81	81	81	81	81	81	81	81	81	81
Reticulocyte Hemoglobin Content (CHr)	81	81	81	81	81	81	81	81	81	81	81	81	81	81	81	81	81	81	81	81	81	81	81	81	81	81	81	81	81	81	81	81	81	81	81	81	81	81	81	81	81	81	81	81	81	81	81	81	81
Reticulocyte Mean Corpuscular Volume (MCVr)	81	81	81	81	81	81	81	81	81	81	81	81	81	81	81	81	81	81	81	81	81	81	81	81	81	81	81	81	81	81	81	81	81	81	81	81	81	81	81	81	81	81	81	81	81	81	81	81	81
[truncated: 7 more columns]
