# Supplementary material for: The Individual Variations in Sperm Quality of High-Fertility Boars Impact the Offspring Production and Early Physiological Functions
Source: Vet Sci. 2025 Jun 13;12(6):582. doi: 10.3390/vetsci12060582 (PMC12197536; doi:10.3390/vetsci12060582)
Supplement: Supplementary file 1 [file vetsci-12-00582-s001.zip › SupplMaterial Table S8 correlations sperm-litter.xlsx]

## Sheet: correlations
	Ejaculate Volume	Ejaculate Concentration	AI Doses Concentration	Total Motility	Progressive Motility	VCL	VSL	VAP	ALH	LIN	STR	WOB	BCF	Viability	Acrosome Integrity	Mitochondrial Activity	DNA Fragmentation
Gestation Length	-0.0787773	0.111125	-0.162046	-0.205737	0.0728315	-0.262264	-0.046489	-0.213263	-0.305302	0.171819	0.129993	0.269589	-0.353361	-0.016758	0.132854	-0.034717	-0.151338
Parity	0.0131906	-0.0545389	-0.0224824	-0.0154462	0.054528	0.00805517	0.0691686	0.00501602	0.0209189	0.0259225	0.0368725	-0.01269	0.0575824	-0.039933	-0.0723193	-0.0659313	0.0792159
Born Alive	-0.0497573	0.0465079	-0.049749	0.0336332	0.0254843	-0.028476	0.031942	0.0116035	-0.0496973	0.0445114	0.0196308	0.11419	-0.0802705	0.0996914	0.105419	-0.00113285	-0.0844079
Alive 24 h	-0.0653781	0.094917	0.0498508	0.0755631	-0.0639834	0.0476884	-0.034724	0.0745949	0.0178211	-0.0518938	-0.0720753	0.026843	-0.0335363	0.130764	0.091526	0.0648114	-0.0797559
Stillborn	-0.0196829	0.053474	0.20805	0.241458	-0.190393	0.243783	-0.103458	0.215006	0.281886	-0.233524	-0.219128	-0.225153	0.235718	0.128218	0.0284561	0.175553	0.00569497
Mummified	-0.146638	0.138917	0.0833157	0.150064	-0.086132	0.115303	-0.0215019	0.153717	0.130305	-0.103341	-0.12227	-0.00566002	0.0673523	0.189185	0.0888791	0.0827135	-0.0199423
Dead 24 h	0.0220888	-0.104539	-0.263816	-0.092775	0.230544	-0.198536	0.176128	-0.152419	-0.184192	0.254135	0.234137	0.255005	-0.142863	-0.0436983	0.0697978	-0.164013	-0.0398265
Males	0.0257082	0.00394148	0.0520269	0.113275	-0.0528582	0.0812047	-0.0119959	0.0845044	0.0551858	-0.0551705	-0.0618845	-0.0290243	0.0310684	0.094789	0.069624	0.061114	-0.0758361
Females	-0.129295	0.113129	-0.00863242	0.0701612	-0.0166697	0.0115894	0.00364539	0.0587179	0.0224099	-0.0090124	-0.0348189	0.0863673	-0.030042	0.140748	0.108773	0.0337852	-0.0488623
Sex Ratio (females/males)	-0.130109	0.0913302	-0.0244646	0.00999117	0.0123451	-0.0149328	0.0173928	0.0217326	0.0164586	0.00975344	-0.00519915	0.0708346	-0.0105805	0.0692956	0.0377467	-0.00740598	0.0242743
Males Born Alive	0.0315248	-0.00869474	-0.0170803	0.0296548	0.00906637	-0.00337622	0.0203363	0.0114679	-0.048742	0.0242947	0.0109031	0.0529221	-0.0600966	0.0571281	0.0655349	0.00362486	-0.0867447
Females Born Alive	-0.109709	0.0832673	-0.059089	0.0219808	0.0297198	-0.0407489	0.0292232	0.00758097	-0.0312673	0.0446681	0.0187373	0.126437	-0.0682348	0.100499	0.0992544	-0.00541243	-0.0467068
Males Alive 24 h	0.00172874	0.0452201	0.0605772	0.0625535	-0.0614582	0.0549223	-0.0301159	0.0657204	0.000438889	-0.0506894	-0.0635885	-0.00312579	-0.032236	0.0956342	0.061321	0.0545421	-0.0851014
Females Alive 24 h	-0.0997422	0.0991143	0.0167994	0.0534839	-0.0371593	0.0189688	-0.023266	0.0489996	0.0263169	-0.0293305	-0.0472603	0.0432651	-0.0194545	0.104633	0.0786131	0.0450225	-0.0381887
Piglet Weight 24 h	0.0198848	0.072468	0.109515	-0.133198	-0.0905083	-0.0129592	-0.109163	-0.0335927	-0.111051	-0.0610719	-0.0595416	-0.0532583	-0.122054	-0.0503338	-0.0823146	0.0255913	-0.0168272
Litter Weight 24 h	-0.0812757	0.136127	0.157451	0.12717	-0.145033	0.144438	-0.0739798	0.161953	0.0946918	-0.151067	-0.165928	-0.0641205	0.0305492	0.174925	0.0588036	0.112766	-0.0580613
Total Born	-0.115137	0.157717	0.175387	0.236111	-0.180858	0.200541	-0.0907712	0.223115	0.195551	-0.195903	-0.213495	-0.0881482	0.105246	0.24376	0.127293	0.173256	-0.0787941

## Sheet: P values
	Ejaculate Volume	Ejaculate Concentration	AI Doses Concentration	Total Motility	Progressive Motility	VCL	VSL	VAP	ALH	LIN	STR	WOB	BCF	Viability	Acrosome Integrity	Mitochondrial Activity	DNA Fragmentation
Gestation Length	0.801794	0.655051	0.324894	0.132413	0.84069	0.0529036	0.880196	0.109552	0.0189222	0.260805	0.516209	0.0529036	0.00230872	0.951081	0.516209	0.947499	0.38333
Parity	0.96769	0.864328	0.951081	0.951081	0.864328	0.96769	0.84069	0.976688	0.951081	0.951081	0.931743	0.96769	0.864328	0.904689	0.827012	0.847347	0.794189
Born Alive	0.874872	0.880196	0.874872	0.947499	0.951081	0.947499	0.947499	0.96769	0.874872	0.886803	0.951081	0.645293	0.801794	0.704958	0.679808	0.992382	0.794189
Alive 24 h	0.864328	0.746516	0.874872	0.827012	0.864328	0.880196	0.947499	0.834769	0.951081	0.874872	0.84069	0.951081	0.947499	0.516209	0.769724	0.864328	0.801794
Stillborn	0.951081	0.874872	0.127032	0.0716817	0.18735	0.0715571	0.681553	0.109552	0.0418467	0.0729469	0.101622	0.0899202	0.0729469	0.521256	0.947499	0.253296	0.976688
Mummified	0.41289	0.46163	0.794189	0.38333	0.794189	0.642336	0.951081	0.376708	0.516209	0.681553	0.567162	0.976688	0.857952	0.188622	0.782578	0.795446	0.951081
Dead 24 h	0.951081	0.679808	0.0529036	0.761573	0.0771328	0.157924	0.253296	0.382285	0.215451	0.0571209	0.0729469	0.0571209	0.431433	0.892523	0.847347	0.314123	0.92325
Males	0.951081	0.979683	0.874872	0.645293	0.874872	0.801794	0.96769	0.794189	0.874872	0.874872	0.864328	0.947499	0.947499	0.746516	0.847347	0.864328	0.827012
Females	0.516209	0.645293	0.96769	0.847347	0.951081	0.96769	0.979683	0.864328	0.951081	0.96769	0.947499	0.794189	0.947499	0.448003	0.655051	0.947499	0.874872
Sex Ratio (females/males)	0.516209	0.769724	0.951081	0.96769	0.96769	0.962672	0.951081	0.951081	0.951081	0.96769	0.976688	0.847347	0.96769	0.848827	0.938477	0.972055	0.951081
Males Born Alive	0.947499	0.96769	0.951081	0.947499	0.96769	0.979683	0.951081	0.96769	0.874872	0.951081	0.96769	0.874872	0.864328	0.864328	0.864328	0.979683	0.794189
Females Born Alive	0.655051	0.794189	0.864328	0.951081	0.947499	0.916159	0.947499	0.972055	0.947499	0.886803	0.951081	0.521722	0.8513	0.704958	0.704958	0.976688	0.880196
Males Alive 24 h	0.989987	0.886803	0.864328	0.864328	0.864328	0.874872	0.947499	0.864328	0.995718	0.874872	0.864328	0.979683	0.947499	0.746516	0.864328	0.874872	0.794189
Females Alive 24 h	0.704958	0.704958	0.951081	0.874872	0.938477	0.951081	0.951081	0.874872	0.951081	0.947499	0.880196	0.893399	0.951081	0.679808	0.801794	0.886803	0.93476
Piglet Weight 24 h	0.951081	0.84069	0.655051	0.516209	0.774536	0.96769	0.655051	0.947499	0.655051	0.864328	0.864328	0.874872	0.572858	0.874872	0.801794	0.951081	0.951081
Litter Weight 24 h	0.801794	0.499105	0.356799	0.521722	0.431433	0.431433	0.84069	0.328234	0.74979	0.38333	0.314123	0.864328	0.947499	0.256154	0.864328	0.653004	0.864328
Total Born	0.642336	0.351572	0.253296	0.0729469	0.232659	0.153058	0.769724	0.0919678	0.162692	0.162692	0.109552	0.786159	0.679808	0.0715571	0.521722	0.256154	0.801794

## Sheet: observations
	Ejaculate Volume	Ejaculate Concentration	AI Doses Concentration	Total Motility	Progressive Motility	VCL	VSL	VAP	ALH	LIN	STR	WOB	BCF	Viability	Acrosome Integrity	Mitochondrial Activity	DNA Fragmentation
Gestation Length	152	152	152	152	152	152	152	152	152	152	152	152	152	152	152	152	152
Parity	168	168	168	168	168	168	168	168	168	168	168	168	168	168	168	168	168
Born Alive	152	152	152	152	152	152	152	152	152	152	152	152	152	152	152	152	152
Alive 24 h	152	152	152	152	152	152	152	152	152	152	152	152	152	152	152	152	152
Stillborn	152	152	152	152	152	152	152	152	152	152	152	152	152	152	152	152	152
Mummified	152	152	152	152	152	152	152	152	152	152	152	152	152	152	152	152	152
Dead 24 h	152	152	152	152	152	152	152	152	152	152	152	152	152	152	152	152	152
Males	152	152	152	152	152	152	152	152	152	152	152	152	152	152	152	152	152
Females	152	152	152	152	152	152	152	152	152	152	152	152	152	152	152	152	152
Sex Ratio (females/males)	150	150	150	150	150	150	150	150	150	150	150	150	150	150	150	150	150
Males Born Alive	152	152	152	152	152	152	152	152	152	152	152	152	152	152	152	152	152
Females Born Alive	152	152	152	152	152	152	152	152	152	152	152	152	152	152	152	152	152
Males Alive 24 h	152	152	152	152	152	152	152	152	152	152	152	152	152	152	152	152	152
Females Alive 24 h	152	152	152	152	152	152	152	152	152	152	152	152	152	152	152	152	152
Piglet Weight 24 h	150	150	150	150	150	150	150	150	150	150	150	150	150	150	150	150	150
Litter Weight 24 h	150	150	150	150	150	150	150	150	150	150	150	150	150	150	150	150	150
Total Born	152	152	152	152	152	152	152	152	152	152	152	152	152	152	152	152	152
