# Supplementary material for: The Individual Variations in Sperm Quality of High-Fertility Boars Impact the Offspring Production and Early Physiological Functions
Source: Vet Sci. 2025 Jun 13;12(6):582. doi: 10.3390/vetsci12060582 (PMC12197536; doi:10.3390/vetsci12060582)
Supplement: Supplementary file 1 [file vetsci-12-00582-s001.zip › SupplMaterial Table S9 correlations sperm-blood.xlsx]

## Sheet: correlations
	Ejaculate Volume	Ejaculate Concentration	AI Doses Concentration	Total Motility	Progressive Motility	VCL	VSL	VAP	ALH	LIN	STR	WOB	BCF	Viability	Acrosome Integrity	Mitochondrial Activity	DNA Fragmentation
Hemolysis	-0.15102	-0.00889363	-0.0912334	0.109236	0.150906	0.067811	0.208718	0.115239	0.168972	0.0549365	0.0547701	0.0711438	0.204212	0.086824	-0.0605837	-0.143435	0.217608
Total Protein	0.128728	-0.161638	-0.0536831	0.0227713	0.0922584	0.0183104	0.100532	-0.0026452	0.00889035	0.0621611	0.0800364	-0.0311383	0.072026	-0.0650828	-0.0607439	-0.0807572	0.0312783
Albumin	0.0332057	-0.0995969	-0.161439	-0.106464	0.150473	-0.124401	0.0797927	-0.118493	-0.0688571	0.151673	0.159876	0.0860108	-0.0148109	-0.13096	-0.0491026	-0.115122	0.0708754
Globulins	0.129315	-0.126752	0.036876	0.0919897	0.014744	0.0978363	0.0678534	0.0698243	0.0527055	-0.0210051	-0.00525871	-0.0891394	0.0928976	0.00486336	-0.0404514	-0.0231142	-0.00722042
Creatinine	0.0348813	0.0446846	0.0463023	0.0541276	-0.124395	-0.00973746	-0.151286	-0.0295352	-0.00467434	-0.0666802	-0.0744895	-0.0364107	-0.0667103	0.0264899	0.147333	0.162261	-0.170295
Urea	-0.163487	0.0436599	0.0450323	0.209633	0.072584	0.20886	0.22854	0.263934	0.212267	-0.0499484	-0.0600556	0.0238527	0.228309	0.233104	-0.0638116	-0.11834	0.184187
Glucose	-0.205103	0.184834	-0.0724784	-0.248734	0.0550011	-0.173047	-0.0125844	-0.109606	-0.17546	0.0924306	0.0649514	0.197671	-0.194786	-0.0273589	-0.0514345	-0.0918982	0.0851536
Cholesterol	-0.0341084	0.0181142	-0.0299305	0.0719831	-0.0100292	-0.000972572	-0.0191991	0.00540306	0.056367	-0.00401963	-0.00956111	0.0184129	0.0296744	0.0381139	0.0860422	0.0499442	-0.0322266
Triglycerides	0.221155	-0.262446	-0.00472561	0.165684	0.0699043	0.134308	0.127203	0.0780267	0.140218	0.000439215	0.0384583	-0.159587	0.222282	-0.0520416	-0.0680253	-0.0481766	0.0367323
Amylase	0.231953	-0.207536	0.186509	0.199788	-0.0698291	0.264634	0.0578035	0.179408	0.197988	-0.15858	-0.109719	-0.316383	0.264408	-0.00855058	-0.13942	0.0201657	0.0476656
Lipase	-0.0737973	-0.0744605	-0.122191	0.150839	0.192949	0.0781542	0.269424	0.133501	0.119336	0.101525	0.091812	0.121632	0.168314	0.129332	-0.0172086	-0.172743	0.13481
Creatinine Kinase (CK)	-0.161951	0.0811594	0.024103	0.0341041	0.024971	0.0673544	0.0741947	0.0945746	0.12551	-0.0384043	-0.0364472	-0.00424818	0.128032	0.062204	-0.0835591	-0.0593711	0.182676
Alkaline Phosphatase (ALP)	0.0888093	-0.14611	-0.132407	-0.130849	0.147958	-0.105433	0.0835889	-0.120519	-0.0702427	0.138183	0.15986	0.0245326	0.00874972	-0.181502	-0.115533	-0.132726	0.100646
γ-Glutamyl Transferase (GGT)	0.0240051	0.0741569	0.164636	0.0155298	-0.165424	0.0715162	-0.134992	0.0426561	0.00478603	-0.142222	-0.140239	-0.120083	-0.0373375	0.0338878	0.0108292	0.123717	-0.0816689
Aspartate Aminotransferase (AST)	-0.136246	0.0528616	-0.0149374	0.0295177	0.0259518	0.02592	0.0356115	0.0391301	0.133534	-0.0209923	-0.0126027	-0.016571	0.133181	0.00746425	-0.0511896	-0.0270262	0.163775
Alanine Aminotransferase (ALT)	-0.178217	0.108985	0.0680108	0.187444	-0.0437656	0.146818	0.0419133	0.172957	0.228406	-0.110493	-0.115303	-0.0384072	0.188948	0.168128	0.0258928	0.0366273	0.10967
Bilirubin	-0.0701051	0.0166885	0.0563366	0.167863	0.0208414	0.161442	0.136062	0.19044	0.13625	-0.0535499	-0.0613929	-0.00397305	0.14094	0.173718	-0.0181061	-0.0509428	0.071419
Calcium	0.254871	-0.169152	-0.315408	-0.216232	0.0812672	-0.405963	-0.193	-0.439944	-0.335272	0.27229	0.263536	0.185041	-0.347095	-0.295376	0.266538	0.101244	-0.353682
Potassium	-0.186616	0.302316	0.278304	0.123509	-0.305669	0.153573	-0.222294	0.161067	0.111873	-0.281647	-0.305842	-0.108675	-0.0261026	0.228154	0.117533	0.247476	-0.10295
Sodium	-0.0315209	0.159136	0.0745532	-0.0486334	-0.163112	-0.0652483	-0.203495	-0.0591084	-0.124869	-0.0667298	-0.0955975	0.0424082	-0.217904	0.0584254	0.160695	0.169209	-0.218855
Chlorine	-0.0471647	0.178638	0.0951099	-0.0278006	-0.182667	-0.045602	-0.211723	-0.0380494	-0.106153	-0.0889708	-0.119495	0.0331373	-0.208464	0.0826138	0.169758	0.185074	-0.222061
Hematocrit	0.158993	-0.104776	-0.104469	0.038667	2.94985e-05	-0.098861	-0.0786204	-0.120769	-0.0838294	0.0764913	0.0694795	0.0471994	-0.104178	-0.0481014	0.192717	0.0987404	-0.234553
Erythrocytes Concentration	0.0055976	0.0501502	0.00219144	0.00541015	-0.0476824	-0.0347366	-0.0628582	-0.0224063	-0.0756574	0.000869054	-0.0198519	0.0624753	-0.11738	0.0557041	0.114117	0.0665798	-0.142931
Hemoglobin Concentration	0.190095	-0.151812	-0.128151	-0.0153226	0.04245	-0.121417	-0.0495963	-0.151843	-0.105473	0.109551	0.112763	0.0363381	-0.0943561	-0.11432	0.126086	0.04737	-0.182446
Mean Corpuscular Volume (MCV)	0.255913	-0.23951	-0.166036	0.0582692	0.0617323	-0.107352	-0.0408583	-0.160039	-0.0360036	0.119591	0.135953	-0.0105777	-0.0120575	-0.148628	0.157055	0.070011	-0.191979
Mean Corpuscular Hemoglobin (MCH)	0.273709	-0.272777	-0.182896	-0.0186858	0.104392	-0.134259	-0.0111083	-0.192775	-0.0693366	0.151842	0.178069	-0.0179338	-0.0122081	-0.219045	0.0706804	0.0075047	-0.123628
Cell Hemoglobin Concentration Mean (CHCM)	0.161442	-0.185207	-0.115043	-0.162616	0.122636	-0.120087	0.0392364	-0.159938	-0.101313	0.129632	0.160617	-0.0242756	-0.0145184	-0.24168	-0.128355	-0.107774	0.0667338
Mean Corpuscular Hemoglobin Concentration (MCHC)	0.162637	-0.128481	0.0369977	-0.103859	-0.0135479	-0.016704	-0.0488355	-0.0824795	-0.0310122	-0.012462	0.0256832	-0.156162	0.0253482	-0.195368	-0.138748	-0.00993893	0.0454859
Erithrocyte Distribution Width (RDW)	-0.243737	0.165693	0.0694913	-0.0338514	0.0435395	0.0883219	0.140909	0.154058	0.0515998	-0.0366367	-0.0519862	0.0687217	0.059663	0.13854	-0.160249	-0.146646	0.233546
Cell Hemoglobin Content (CHC)	0.276051	-0.251327	-0.118956	0.000664646	0.0476065	-0.0928221	-0.0497747	-0.163997	-0.0397227	0.0922092	0.122834	-0.0778533	0.0064519	-0.20737	0.0602158	0.0473536	-0.127253
Cell Hemoglobin Distribution Width (CHDW)	-0.0930406	-0.00528106	0.0152184	-0.07253	0.121369	0.0669942	0.192588	0.0937537	0.0388295	0.0254455	0.0378929	0.00314875	0.115253	-0.00423716	-0.249536	-0.212884	0.277613
Hemoglobin Distribution Width (HDW)	0.0527454	-0.0627142	0.114847	-0.199143	0.0418517	0.0563836	0.0894083	0.0239716	-0.0469082	-0.0285197	0.00974621	-0.143314	0.0570005	-0.152935	-0.362987	-0.181638	0.257335
Leukocytes Concentration	0.122412	0.00989739	-0.0195063	-0.168424	-0.120585	-0.19305	-0.271086	-0.243445	-0.181353	0.0109551	0.0142913	-0.0262752	-0.229239	-0.185669	0.118733	0.174641	-0.21722
Neutrophyls Concentration	-0.00964331	0.0606651	0.0487081	0.118706	-0.119417	0.0311638	-0.121175	0.0213634	0.0627841	-0.0836669	-0.0935409	-0.0353985	-0.00606816	0.0782637	0.161414	0.162153	-0.140548
Neutrophyls%	0.0914534	0.0191736	0.0136239	-0.0333418	-0.136255	-0.0976732	-0.229323	-0.139238	-0.0755669	-0.03711	-0.0377959	-0.0463466	-0.137042	-0.0804317	0.158044	0.194947	-0.214574
Lymphocytes Concentration	-0.00787361	-0.0511473	-0.0823842	-0.152736	0.145532	-0.0684542	0.13102	-0.0476997	-0.0974972	0.11784	0.122657	0.0808646	-0.0275264	-0.0865533	-0.157097	-0.183602	0.142206
Lymphocytes%	0.0928748	0.00508521	-0.0741891	-0.28209	-0.034059	-0.252338	-0.200877	-0.283095	-0.257539	0.0875212	0.0896729	0.044178	-0.270007	-0.234971	0.0284883	0.063213	-0.131159
Monocytes Concentration	0.10302	-0.0697576	0.185082	0.248367	-0.135987	0.241333	-0.023877	0.18429	0.227254	-0.193293	-0.167205	-0.250748	0.221252	0.0863294	-0.00189571	0.118124	-0.0187968
Monocytes%	0.166677	-0.0735212	0.131034	0.0943373	-0.15952	0.0854461	-0.153876	0.00770221	0.079651	-0.138786	-0.111632	-0.224053	0.0614451	-0.0547636	0.0390222	0.171786	-0.116049
Eosinophils Concentration	0.0600438	-0.0815911	-0.112147	0.0125411	0.0793127	-0.0630341	0.0422633	-0.0574216	-0.040141	0.0961088	0.0916434	0.0752607	-0.0254852	-0.0260203	0.0668558	-0.0256152	-0.0588589
Eosinophils%	0.128798	-0.0824461	-0.10147	-0.0889751	0.0142427	-0.148452	-0.0924188	-0.174961	-0.127816	0.0891118	0.0919941	0.0342032	-0.127661	-0.137701	0.0868067	0.0510923	-0.139721
Basophils Concentration	-0.182406	0.191214	0.197785	0.0286511	-0.15826	0.128809	-0.0904995	0.125331	0.154675	-0.199656	-0.191966	-0.142111	0.106718	0.0763686	-0.089146	0.0786674	0.142092
Basophils%	-0.0684046	0.140092	0.13344	-0.0844704	-0.183662	-0.0176033	-0.226512	-0.0556884	0.0303234	-0.145128	-0.131006	-0.142387	-0.0266052	-0.0773486	-0.0206302	0.155621	0.0135246
Platelets Concentration	0.08819	-0.0933905	-0.144169	0.0464316	0.0618995	-0.0932419	-0.00359933	-0.0930976	-0.0439182	0.10698	0.0982845	0.0896188	-0.0505419	-0.026519	0.157867	0.0337269	-0.14328
Mean Platelet Volume (MPV)	-0.197567	0.178168	0.0266708	-0.0567433	-0.0314794	-0.0212616	-0.0291003	0.0195243	0.00562443	-0.0321258	-0.0494406	0.066789	-0.03632	0.0644143	-0.0108445	-0.000173794	0.0786746
Plateletcrit	-0.0894441	0.0870878	-0.0662452	0.0166168	-0.00493437	-0.070236	-0.0420119	-0.0365899	-0.0262266	0.034673	0.00970375	0.118626	-0.0783415	0.0639755	0.140963	0.0525417	-0.0828427
Platelet Distribution Width (PDW)	-0.128749	0.139563	0.0138373	0.0293936	-0.0593742	-0.0129298	-0.0618832	0.018253	0.0124078	-0.0352731	-0.058259	0.0666825	-0.0507131	0.0987486	0.103363	0.0715457	-0.0482781
Mean Platelet Component (MPC)	-0.153918	0.0602941	-0.0205425	0.0713953	0.0473102	0.0529147	0.0859358	0.0851858	0.135358	-0.0103147	-0.012438	0.0273181	0.133069	0.0752541	-0.0293485	-0.0507839	0.149922
Platelet Component Distribution Width (PCDW)	-0.187915	0.215262	0.231348	0.139299	-0.199986	0.190067	-0.093383	0.195928	0.195075	-0.240473	-0.245483	-0.134878	0.116622	0.184405	-0.000319002	0.132654	0.0610557
Mean Platelet Mass (MPM)	-0.0647284	0.00010506	0.011665	0.0808138	0.0272659	0.0787234	0.0735192	0.0858627	0.128406	-0.0291413	-0.0211418	-0.0350658	0.141322	0.0437634	-0.048497	-0.0367964	0.118057
Platelet Mass Distribution Width (PMDW)	-0.234662	0.155319	0.103582	0.0753062	-0.0193134	0.144137	0.0847304	0.184598	0.175745	-0.107552	-0.111313	-0.0256035	0.161597	0.148352	-0.107655	-0.0538055	0.220589
Large Platelets Concentration	-0.210558	0.208438	0.00679819	-0.00694325	-0.0536714	-0.0359674	-0.0597363	0.0172993	-0.0035865	-0.0281749	-0.0605612	0.117104	-0.0797015	0.122837	0.0982211	0.0544748	-0.0158706
Reticulocytes Concentration	-0.00864891	0.0542942	0.00340826	0.134401	-0.112966	-0.00507912	-0.143505	-0.0142593	0.065987	-0.0601565	-0.0727767	-0.0102844	-0.0153805	0.0686854	0.222193	0.191277	-0.177749
Reticulocytes%	0.00652641	0.0613791	-0.0034991	0.154249	-0.137144	-0.0208996	-0.181206	-0.0311909	0.0510492	-0.0614675	-0.0801249	0.00343882	-0.0500638	0.0829003	0.287518	0.23671	-0.248361
Reticulocyte Hemoglobin Content (CHr)	0.175137	-0.12688	-0.0392319	0.12845	-0.0587835	-0.0150732	-0.111693	-0.0685493	0.0488754	-0.0101397	0.00219156	-0.0833197	0.02553	-0.054397	0.175627	0.159014	-0.193641
Reticulocyte Mean Corpuscular Volume (MCVr)	0.151565	-0.126166	-0.106286	0.11821	-0.00945915	-0.0609383	-0.0820872	-0.0953194	0.0207638	0.0473586	0.0504486	-0.00645986	-0.00334498	-0.0463763	0.211324	0.132312	-0.20388

## Sheet: P values
	Ejaculate Volume	Ejaculate Concentration	AI Doses Concentration	Total Motility	Progressive Motility	VCL	VSL	VAP	ALH	LIN	STR	WOB	BCF	Viability	Acrosome Integrity	Mitochondrial Activity	DNA Fragmentation
Hemolysis	0.709626	0.988407	0.861175	0.79534	0.709626	0.901338	0.64004	0.765724	0.695174	0.924454	0.924454	0.901338	0.6562	0.875375	0.911216	0.739192	0.619702
Total Protein	0.745477	0.695174	0.924454	0.971765	0.860577	0.979547	0.832976	0.992773	0.988407	0.911216	0.886682	0.961128	0.901338	0.909405	0.911216	0.885726	0.961128
Albumin	0.954485	0.841044	0.695174	0.806354	0.710904	0.75633	0.886682	0.758159	0.901338	0.709626	0.695174	0.875375	0.985496	0.74537	0.924454	0.765724	0.901338
Globulins	0.745477	0.746339	0.951394	0.860577	0.985496	0.847903	0.901338	0.901338	0.924454	0.976611	0.989874	0.866362	0.860577	0.989874	0.951394	0.970196	0.989874
Creatinine	0.953258	0.934479	0.925472	0.924454	0.75633	0.987125	0.709626	0.962857	0.989874	0.901338	0.901338	0.951394	0.901338	0.962857	0.729727	0.695174	0.695174
Urea	0.695174	0.936649	0.932731	0.64004	0.901338	0.64004	0.60249	0.550783	0.64004	0.924454	0.911216	0.965451	0.60249	0.60249	0.911216	0.758159	0.6562
Glucose	0.6562	0.6562	0.901338	0.573811	0.924454	0.693102	0.987114	0.793981	0.686097	0.860577	0.909405	0.6562	0.6562	0.962857	0.924454	0.860577	0.877365
Cholesterol	0.953258	0.979547	0.962857	0.901338	0.987125	0.999791	0.979272	0.989874	0.921254	0.989874	0.987125	0.979547	0.962857	0.951394	0.875375	0.924454	0.960499
Triglycerides	0.615296	0.550783	0.989874	0.695174	0.901338	0.743562	0.745938	0.887862	0.739192	0.999791	0.951394	0.695174	0.615296	0.924454	0.901338	0.924454	0.951394
Amylase	0.60249	0.64037	0.6562	0.6562	0.901338	0.550783	0.916223	0.672918	0.6562	0.695488	0.793981	0.491332	0.550783	0.988407	0.739192	0.978431	0.924454
Lipase	0.901338	0.901338	0.758159	0.709626	0.6562	0.887862	0.550783	0.743562	0.758159	0.829268	0.860577	0.758159	0.695174	0.745477	0.981954	0.693102	0.743562
Creatinine Kinase (CK)	0.695174	0.885726	0.965451	0.953258	0.964717	0.901338	0.901338	0.860577	0.752835	0.951394	0.951394	0.989874	0.745477	0.911216	0.882967	0.911698	0.6562
Alkaline Phosphatase (ALP)	0.866362	0.735211	0.743562	0.74537	0.725379	0.810085	0.882967	0.758159	0.901338	0.74063	0.695174	0.965451	0.988407	0.6562	0.765724	0.743562	0.832976
γ-Glutamyl Transferase (GGT)	0.965451	0.901338	0.695174	0.985496	0.695174	0.901338	0.743562	0.942265	0.989874	0.739192	0.739192	0.758159	0.951394	0.953258	0.987125	0.758159	0.885726
Aspartate Aminotransferase (AST)	0.74258	0.924454	0.985496	0.962857	0.962857	0.962857	0.953258	0.951394	0.743562	0.976611	0.987114	0.982323	0.743562	0.989874	0.924454	0.962857	0.695174
Alanine Aminotransferase (ALT)	0.672918	0.796024	0.901338	0.6562	0.936649	0.731874	0.942265	0.693102	0.60249	0.791969	0.765724	0.951394	0.6562	0.695174	0.962857	0.951394	0.793981
Bilirubin	0.901338	0.982323	0.921254	0.695174	0.976611	0.695174	0.74258	0.6562	0.74258	0.924454	0.911216	0.989874	0.739192	0.693102	0.979547	0.924454	0.901338
Calcium	0.573811	0.695174	0.491332	0.624994	0.885726	0.0808273	0.6562	0.0377331	0.35163	0.550783	0.550783	0.6562	0.285669	0.550783	0.550783	0.829268	0.285443
Potassium	0.6562	0.526804	0.550783	0.758159	0.525504	0.709626	0.615296	0.695174	0.783839	0.550783	0.525504	0.797336	0.962857	0.60249	0.759201	0.573811	0.818883
Sodium	0.961128	0.695174	0.901338	0.924454	0.695174	0.909405	0.6562	0.912709	0.755637	0.901338	0.860577	0.942265	0.619702	0.913408	0.695174	0.695174	0.619702
Chlorine	0.924454	0.672918	0.860577	0.962857	0.6562	0.930044	0.64004	0.951394	0.806354	0.866362	0.758159	0.954485	0.64004	0.882967	0.695174	0.6562	0.615296
Hematocrit	0.695174	0.815123	0.81528	0.951394	0.999791	0.844346	0.887862	0.758159	0.882967	0.897926	0.901338	0.924454	0.81559	0.924454	0.6562	0.844346	0.60249
Erythrocytes Concentration	0.989874	0.924454	0.993905	0.989874	0.924454	0.953258	0.911216	0.973509	0.900775	0.999791	0.979272	0.911216	0.759201	0.924415	0.769499	0.901338	0.739192
Hemoglobin Concentration	0.6562	0.709626	0.745477	0.985496	0.942265	0.758159	0.924454	0.709626	0.810085	0.793981	0.779851	0.951394	0.860577	0.769366	0.749091	0.924454	0.6562
Mean Corpuscular Volume (MCV)	0.573811	0.595502	0.695174	0.913408	0.911216	0.803477	0.949659	0.695174	0.951866	0.758159	0.74258	0.987125	0.987125	0.723726	0.69861	0.901338	0.6562
Mean Corpuscular Hemoglobin (MCH)	0.550783	0.550783	0.6562	0.979547	0.81528	0.743562	0.987125	0.6562	0.901338	0.709626	0.672918	0.979743	0.987125	0.619702	0.901338	0.989874	0.758159
Cell Hemoglobin Concentration Mean (CHCM)	0.695174	0.6562	0.765724	0.695174	0.758159	0.758159	0.951394	0.695174	0.829268	0.745477	0.695174	0.965451	0.985496	0.594186	0.745477	0.803333	0.901338
Mean Corpuscular Hemoglobin Concentration (MCHC)	0.695174	0.745477	0.951394	0.817033	0.986474	0.982323	0.924454	0.882967	0.961128	0.987114	0.962857	0.705908	0.962857	0.6562	0.739207	0.987125	0.930044
Erithrocyte Distribution Width (RDW)	0.59031	0.695174	0.901338	0.953258	0.936649	0.869197	0.739192	0.709626	0.924454	0.951394	0.924454	0.901338	0.911698	0.739207	0.695174	0.731874	0.60249
Cell Hemoglobin Content (CHC)	0.550783	0.573811	0.758159	0.999791	0.924454	0.860577	0.924454	0.695174	0.951394	0.860577	0.758159	0.887929	0.989874	0.64037	0.911216	0.924454	0.745938
Cell Hemoglobin Distribution Width (CHDW)	0.860577	0.989874	0.985496	0.901338	0.758159	0.901338	0.6562	0.860577	0.951394	0.962857	0.951394	0.990225	0.765724	0.989874	0.573811	0.64004	0.550783
Hemoglobin Distribution Width (HDW)	0.924454	0.911216	0.765794	0.6562	0.942265	0.921254	0.866362	0.965451	0.925401	0.962857	0.987125	0.739192	0.92084	0.709626	0.275121	0.6562	0.573811
Leukocytes Concentration	0.758159	0.987125	0.979272	0.695174	0.758159	0.6562	0.550783	0.59031	0.6562	0.987125	0.985496	0.962857	0.60249	0.6562	0.758159	0.686097	0.619702
Neutrophyls Concentration	0.987125	0.911216	0.924454	0.758159	0.758159	0.961128	0.758159	0.976611	0.911216	0.882967	0.860577	0.953258	0.989874	0.887862	0.695174	0.695174	0.739192
Neutrophyls%	0.860716	0.979272	0.986474	0.954485	0.74258	0.847903	0.60249	0.739192	0.900775	0.951394	0.951394	0.925472	0.74258	0.886682	0.695488	0.6562	0.631591
Lymphocytes Concentration	0.989874	0.924454	0.882967	0.709626	0.739054	0.901338	0.74537	0.924454	0.847903	0.758415	0.758159	0.885726	0.962857	0.875375	0.69861	0.6562	0.739192
Lymphocytes%	0.860577	0.989874	0.901338	0.550783	0.953258	0.573811	0.6562	0.550783	0.573811	0.874388	0.866362	0.936649	0.550783	0.60249	0.962857	0.911216	0.74537
Monocytes Concentration	0.818883	0.901338	0.6562	0.573811	0.74258	0.594186	0.965451	0.6562	0.605222	0.6562	0.695174	0.573811	0.615296	0.875375	0.99496	0.758159	0.979547
Monocytes%	0.695174	0.901338	0.74537	0.860577	0.695174	0.877365	0.709626	0.989874	0.886682	0.739207	0.783839	0.615296	0.911216	0.924454	0.951394	0.695174	0.765724
Eosinophils Concentration	0.911216	0.885726	0.783839	0.987114	0.887862	0.911216	0.942265	0.918348	0.951394	0.860577	0.860577	0.900775	0.962857	0.962857	0.901338	0.962857	0.912847
Eosinophils%	0.745477	0.882967	0.829268	0.866362	0.985496	0.723726	0.860577	0.686097	0.745477	0.866362	0.860577	0.953258	0.745477	0.74258	0.875375	0.924454	0.739192
Basophils Concentration	0.6562	0.6562	0.6562	0.962857	0.695488	0.745477	0.866362	0.752835	0.709626	0.6562	0.6562	0.739192	0.806276	0.897926	0.866362	0.887862	0.739192
Basophils%	0.901338	0.739192	0.743562	0.880891	0.6562	0.981175	0.60595	0.924415	0.962857	0.739192	0.74537	0.739192	0.962857	0.891359	0.976611	0.709088	0.986474
Platelets Concentration	0.869197	0.860577	0.739192	0.925472	0.911216	0.860577	0.989874	0.860577	0.936649	0.805462	0.846	0.866362	0.924454	0.962857	0.695488	0.953258	0.739192
Mean Platelet Volume (MPV)	0.6562	0.672918	0.962857	0.921254	0.961128	0.976611	0.962857	0.979272	0.989874	0.960499	0.924454	0.901338	0.951394	0.911216	0.987125	0.999791	0.887862
Plateletcrit	0.866362	0.875375	0.903038	0.982323	0.989874	0.901338	0.942265	0.951394	0.962857	0.953258	0.987125	0.758159	0.887862	0.911216	0.739192	0.924454	0.882967
Platelet Distribution Width (PDW)	0.745477	0.739192	0.986474	0.962857	0.911698	0.987114	0.911216	0.979547	0.987114	0.953258	0.913408	0.901338	0.924454	0.844346	0.818398	0.901338	0.924454
Mean Platelet Component (MPC)	0.709626	0.911216	0.976611	0.901338	0.924454	0.924454	0.875375	0.877365	0.743562	0.987125	0.987114	0.962857	0.743562	0.900775	0.962857	0.924454	0.714336
Platelet Component Distribution Width (PCDW)	0.6562	0.630141	0.60249	0.739192	0.6562	0.6562	0.860577	0.6562	0.6562	0.594186	0.58807	0.743562	0.763168	0.6562	0.999791	0.743562	0.911216
Mean Platelet Mass (MPM)	0.910024	0.999791	0.987125	0.885726	0.962857	0.887862	0.901338	0.875375	0.745477	0.962857	0.976611	0.953258	0.739192	0.936649	0.924454	0.951394	0.758159
Platelet Mass Distribution Width (PMDW)	0.60249	0.709461	0.818022	0.900775	0.979272	0.739192	0.879979	0.6562	0.686097	0.803333	0.785228	0.962857	0.695174	0.723726	0.803333	0.924454	0.615296
Large Platelets Concentration	0.64004	0.64004	0.989874	0.989874	0.924454	0.951866	0.911698	0.981954	0.989874	0.962857	0.911216	0.760092	0.886682	0.758159	0.846	0.924454	0.985496
Reticulocytes Concentration	0.988407	0.924454	0.989874	0.743562	0.779717	0.989874	0.739192	0.985496	0.903998	0.911216	0.901338	0.987125	0.985496	0.901338	0.615296	0.6562	0.672918
Reticulocytes%	0.989874	0.911216	0.989874	0.709626	0.74258	0.976611	0.6562	0.961128	0.924454	0.911216	0.886682	0.989874	0.924454	0.882967	0.550783	0.60249	0.573811
Reticulocyte Hemoglobin Content (CHr)	0.686097	0.746339	0.951394	0.745477	0.912847	0.985496	0.783839	0.901338	0.924454	0.987125	0.993905	0.882967	0.962857	0.924454	0.686097	0.695174	0.6562
Reticulocyte Mean Corpuscular Volume (MCVr)	0.709626	0.749091	0.806354	0.758159	0.987125	0.911216	0.884274	0.860577	0.976611	0.924454	0.924454	0.989874	0.989874	0.925472	0.64004	0.743562	0.6562

## Sheet: observations
	Ejaculate Volume	Ejaculate Concentration	AI Doses Concentration	Total Motility	Progressive Motility	VCL	VSL	VAP	ALH	LIN	STR	WOB	BCF	Viability	Acrosome Integrity	Mitochondrial Activity	DNA Fragmentation
Hemolysis	81	81	81	81	81	81	81	81	81	81	81	81	81	81	81	81	81
Total Protein	81	81	81	81	81	81	81	81	81	81	81	81	81	81	81	81	81
Albumin	81	81	81	81	81	81	81	81	81	81	81	81	81	81	81	81	81
Globulins	81	81	81	81	81	81	81	81	81	81	81	81	81	81	81	81	81
Creatinine	81	81	81	81	81	81	81	81	81	81	81	81	81	81	81	81	81
Urea	81	81	81	81	81	81	81	81	81	81	81	81	81	81	81	81	81
Glucose	81	81	81	81	81	81	81	81	81	81	81	81	81	81	81	81	81
Cholesterol	81	81	81	81	81	81	81	81	81	81	81	81	81	81	81	81	81
Triglycerides	81	81	81	81	81	81	81	81	81	81	81	81	81	81	81	81	81
Amylase	81	81	81	81	81	81	81	81	81	81	81	81	81	81	81	81	81
Lipase	81	81	81	81	81	81	81	81	81	81	81	81	81	81	81	81	81
Creatinine Kinase (CK)	81	81	81	81	81	81	81	81	81	81	81	81	81	81	81	81	81
Alkaline Phosphatase (ALP)	81	81	81	81	81	81	81	81	81	81	81	81	81	81	81	81	81
γ-Glutamyl Transferase (GGT)	81	81	81	81	81	81	81	81	81	81	81	81	81	81	81	81	81
Aspartate Aminotransferase (AST)	81	81	81	81	81	81	81	81	81	81	81	81	81	81	81	81	81
Alanine Aminotransferase (ALT)	81	81	81	81	81	81	81	81	81	81	81	81	81	81	81	81	81
Bilirubin	81	81	81	81	81	81	81	81	81	81	81	81	81	81	81	81	81
Calcium	81	81	81	81	81	81	81	81	81	81	81	81	81	81	81	81	81
Potassium	81	81	81	81	81	81	81	81	81	81	81	81	81	81	81	81	81
Sodium	81	81	81	81	81	81	81	81	81	81	81	81	81	81	81	81	81
Chlorine	81	81	81	81	81	81	81	81	81	81	81	81	81	81	81	81	81
Hematocrit	81	81	81	81	81	81	81	81	81	81	81	81	81	81	81	81	81
Erythrocytes Concentration	81	81	81	81	81	81	81	81	81	81	81	81	81	81	81	81	81
Hemoglobin Concentration	81	81	81	81	81	81	81	81	81	81	81	81	81	81	81	81	81
Mean Corpuscular Volume (MCV)	81	81	81	81	81	81	81	81	81	81	81	81	81	81	81	81	81
Mean Corpuscular Hemoglobin (MCH)	81	81	81	81	81	81	81	81	81	81	81	81	81	81	81	81	81
Cell Hemoglobin Concentration Mean (CHCM)	81	81	81	81	81	81	81	81	81	81	81	81	81	81	81	81	81
Mean Corpuscular Hemoglobin Concentration (MCHC)	81	81	81	81	81	81	81	81	81	81	81	81	81	81	81	81	81
Erithrocyte Distribution Width (RDW)	81	81	81	81	81	81	81	81	81	81	81	81	81	81	81	81	81
Cell Hemoglobin Content (CHC)	81	81	81	81	81	81	81	81	81	81	81	81	81	81	81	81	81
Cell Hemoglobin Distribution Width (CHDW)	81	81	81	81	81	81	81	81	81	81	81	81	81	81	81	81	81
Hemoglobin Distribution Width (HDW)	81	81	81	81	81	81	81	81	81	81	81	81	81	81	81	81	81
Leukocytes Concentration	81	81	81	81	81	81	81	81	81	81	81	81	81	81	81	81	81
Neutrophyls Concentration	81	81	81	81	81	81	81	81	81	81	81	81	81	81	81	81	81
Neutrophyls%	81	81	81	81	81	81	81	81	81	81	81	81	81	81	81	81	81
Lymphocytes Concentration	81	81	81	81	81	81	81	81	81	81	81	81	81	81	81	81	81
Lymphocytes%	81	81	81	81	81	81	81	81	81	81	81	81	81	81	81	81	81
Monocytes Concentration	81	81	81	81	81	81	81	81	81	81	81	81	81	81	81	81	81
Monocytes%	81	81	81	81	81	81	81	81	81	81	81	81	81	81	81	81	81
Eosinophils Concentration	81	81	81	81	81	81	81	81	81	81	81	81	81	81	81	81	81
Eosinophils%	81	81	81	81	81	81	81	81	81	81	81	81	81	81	81	81	81
Basophils Concentration	81	81	81	81	81	81	81	81	81	81	81	81	81	81	81	81	81
Basophils%	81	81	81	81	81	81	81	81	81	81	81	81	81	81	81	81	81
Platelets Concentration	81	81	81	81	81	81	81	81	81	81	81	81	81	81	81	81	81
Mean Platelet Volume (MPV)	81	81	81	81	81	81	81	81	81	81	81	81	81	81	81	81	81
Plateletcrit	81	81	81	81	81	81	81	81	81	81	81	81	81	81	81	81	81
Platelet Distribution Width (PDW)	81	81	81	81	81	81	81	81	81	81	81	81	81	81	81	81	81
Mean Platelet Component (MPC)	81	81	81	81	81	81	81	81	81	81	81	81	81	81	81	81	81
Platelet Component Distribution Width (PCDW)	81	81	81	81	81	81	81	81	81	81	81	81	81	81	81	81	81
Mean Platelet Mass (MPM)	81	81	81	81	81	81	81	81	81	81	81	81	81	81	81	81	81
Platelet Mass Distribution Width (PMDW)	81	81	81	81	81	81	81	81	81	81	81	81	81	81	81	81	81
Large Platelets Concentration	81	81	81	81	81	81	81	81	81	81	81	81	81	81	81	81	81
Reticulocytes Concentration	81	81	81	81	81	81	81	81	81	81	81	81	81	81	81	81	81
Reticulocytes%	81	81	81	81	81	81	81	81	81	81	81	81	81	81	81	81	81
Reticulocyte Hemoglobin Content (CHr)	81	81	81	81	81	81	81	81	81	81	81	81	81	81	81	81	81
Reticulocyte Mean Corpuscular Volume (MCVr)	81	81	81	81	81	81	81	81	81	81	81	81	81	81	81	81	81
